# Supplementary material for: Data-derived metrics describing the behaviour of field-based citizen scientists provide insights for project design and modelling bias
Source: Sci Rep. 2020 Jul 3;10:11009. doi: 10.1038/s41598-020-67658-3 (PMC7334204; doi:10.1038/s41598-020-67658-3)
Supplement: Supplementary file 1 — (CSV 177 kb) [file 41598_2020_67658_MOESM1_ESM.csv]

recording.intensity	spatial.extent	recording.potential	rarity.recording	log.number.of.records	log.activity.ratio	log.active.days	weekly.activity	log.periodicity	log.periodicity.variation	log.active.area.size	log.number.of.recording.areas	spatial.aggregation	proportion.of.taxa.recorded	rarity.recording	single.species.lists
-0.838444216	-2.160712546	-2.055329955	-0.47534189	3.091042453	-3.299229354	2.565026278	1	0.406131553	3.153545175	6.152734822	0.0009995	0.304255319	0.088235294	-5.882352941	0.785714286
-2.380834714	0.783611926	-1.746026808	0.044830905	3.091042453	-3.170476057	2.708116866	1	2.48498998	3.422666216	8.436850655	1.609637892	0.302123971	0.176470588	-4.411764706	0.894736842
-0.533258978	-0.038094795	-1.333090422	0.742921482	4.007333185	-2.558912063	3.496537864	1	1.504299594	2.331925085	6.96979161	1.098945566	0.22556391	0.191176471	0	0.891304348
-2.067016546	-0.621356245	0.296114989	0.028335339	3.465735903	-3.574585983	2.397986178	1	2.251397056	2.791775901	6.706863559	0.693647056	0.234718826	0.220588235	2.941176471	0.416666667
1.377392195	-2.164698366	-1.875362716	-0.388848366	2.708050201	-1.426573025	2.397986178	1.5	1.504299594	1.206765783	6.156981104	0.0009995	0.305084746	0.073529412	-4.411764706	0.727272727
-0.369310704	0.140976267	-2.206767269	-0.588933913	3.044522438	-2.599195796	2.397986178	1	1.791926122	1.756359829	7.385231543	1.098945566	0.240694789	0.102941176	-7.352941176	0.833333333
-1.786777985	1.302320679	-0.295626226	-0.509381619	4.189654742	-2.73132369	3.295873902	1	2.397986178	3.083957297	7.412160939	1.609637892	0.153381643	0.235294118	-2.205882353	0.529411765
-1.763160735	1.12302274	-0.692601677	-0.132323535	3.583518938	-3.196476002	2.833272166	1	1.791926122	3.198180468	7.349874347	1.38654433	0.149100257	0.235294118	-2.205882353	0.68
-1.038487479	-1.202968626	-0.20265076	-0.349721016	3.80666249	-2.686571127	2.995782272	1	1.946052996	2.492766565	6.951773121	0.0009995	0.262200957	0.25	-1.470588235	0.545454545
5.409350932	4.204745558	3.256965698	-0.951552556	8.398409655	-0.544817924	5.894405589	4	0.0009995	0.386109391	8.779865255	2.833272166	0.042909874	0.808823529	-2.941176471	0.367756315
0.174982993	-0.698292169	0.305682431	-1.328492176	4.043051268	-2.488297006	2.77265122	1	0.916690652	1.964434413	6.883463611	0.0009995	0.197745902	0.220588235	-2.941176471	0.25
0.438328687	1.043662693	-0.79996117	0.316044532	3.63758616	-2.270871118	3.135537693	2	1.38654433	2.385131638	7.164721152	1.38654433	0.142304718	0.205882353	0	0.72
-1.606801593	1.711519677	-0.147013694	-0.5804942	4.584967479	-2.76980845	3.332240224	1	2.525808641	2.650080056	7.959974877	1.946052996	0.182960894	0.279411765	-2.941176471	0.545454545
0.721281797	-1.811060988	-0.283296467	1.004574923	3.63758616	-1.938934535	2.397986178	2	1.098945566	2.599752337	6.824374757	0.0009995	0.32173913	0.205882353	5.147058824	0.666666667
0.651574843	-0.813584853	1.509259251	0.167037565	4.727387819	-3.088154907	2.639128756	2	0.693647056	1.953342395	7.111512932	0.0009995	0.230831974	0.397058824	4.411764706	0.368421053
0.527576646	1.090776393	0.728082681	-0.162368318	4.317488114	-2.051429407	3.218915824	1	1.38654433	1.408528424	7.339538345	1.38654433	0.151948052	0.323529412	1.470588235	0.428571429
2.699543075	0.503109948	0.674541122	0.604020385	5.209486153	-1.054914433	3.912043005	2	0.693647056	1.004575998	7.342779837	0.693647056	0.159223301	0.455882353	1.470588235	0.727272727
-1.725372084	-1.538974444	-1.121681995	-0.964627531	4.025351691	-3.12681768	3.178095496	1	1.946052996	3.055611799	6.41181991	0.0009995	0.254515599	0.161764706	-5.882352941	0.586206897
-0.173573616	1.044985004	-1.560643239	0.463114877	2.944438979	-2.373022777	2.565026278	1	1.098945566	2.406477866	7.648740266	1.38654433	0.183984747	0.161764706	-1.470588235	0.875
-1.071069854	1.444886876	1.577856269	-0.988426542	5.198497031	-2.756715373	3.434019462	1	1.791926122	2.627199945	8.313116948	1.791926122	0.230806966	0.382352941	0	0.189189189
2.888658029	-2.160712546	0.233813551	-1.409776523	4.094344562	-1.066289595	3.135537693	2	0.406131553	1.009400801	6.152734822	0.0009995	0.304255319	0.161764706	-2.205882353	0.173913043
1.043670691	0.37979536	-0.742059381	-0.749757236	4.248495242	-1.604450371	3.218915824	1.5	0.693647056	2.345561944	7.29097546	0.693647056	0.169052488	0.205882353	-4.411764706	0.575757576
-0.659289337	-0.514274674	-1.131451385	0.551399238	3.555348061	-2.559993785	2.944491609	1	1.609637892	2.408151022	6.624066556	0.693647056	0.215139442	0.191176471	0	0.814814815
-1.554385171	1.14159024	-0.973194877	0.48058662	3.044522438	-3.504235016	2.302685088	1	2.565026278	1.789689355	8.251924975	1.946052996	0.274315515	0.205882353	0	0.785714286
-2.148506175	-2.161516188	-0.5101148	-0.792136925	3.295836866	-4.031346171	2.302685088	1.5	1.871956011	3.37092687	6.163316909	0.0009995	0.305263158	0.176470588	-2.941176471	0.466666667
-0.482395089	2.331374301	2.604814048	2.420119463	4.430816799	-2.221080162	3.496537864	1	1.609637892	2.4914735	8.82202747	2.302685088	0.217045119	0.632352941	13.23529412	0.692307692
-1.072238649	-0.420448542	-2.006075228	-0.541045517	3.218875825	-2.698619671	2.48498998	1.5	2.079566534	2.927446209	7.785721312	0.693647056	0.304655029	0.147058824	-7.352941176	0.85
1.088598066	2.17999874	-0.875778245	-0.562163849	5.010635294	-1.738265102	4.317501447	2	1.098945566	2.263589862	7.860185443	1.946052996	0.119984568	0.279411765	-5.882352941	0.740384615
0.156479696	1.271775394	3.415344943	-0.132843824	6.656726524	-2.279469996	3.970310781	1	1.098945566	2.016605854	8.117014386	1.609637892	0.217845419	0.676470588	4.411764706	0.233082707
-1.216593688	-0.40731414	-0.4939126	1.869033832	3.295836866	-2.608436939	2.833272166	1	2.397986178	2.371232623	7.730175235	0.693647056	0.298330404	0.235294118	7.352941176	0.869565217
-1.931559512	-1.495681977	1.478209505	-0.617427882	4.007333185	-3.069280962	2.397986178	1	2.995782272	2.343215028	6.504289671	0.0009995	0.25748503	0.308823529	2.941176471	0.153846154
2.398223346	2.140002167	0.304188709	-0.611539924	6.498282149	-1.313257366	5.123969932	2	0.693647056	1.185474015	8.111928363	1.609637892	0.116676665	0.352941176	-2.941176471	0.528957529
2.432329327	3.898682627	1.553053806	-0.904284916	5.92157842	-1.227765933	4.465919613	2	0.693647056	1.221930802	8.938663005	2.708116866	0.08109172	0.455882353	-1.470588235	0.3125
-0.544421523	0.198857881	-0.001343252	-0.71885595	4.65396035	-2.281968753	3.332240224	1	1.609637892	2.520908792	7.145196924	0.693647056	0.177444795	0.279411765	-2.941176471	0.490196078
-3.160470713	-0.596684897	-1.681394901	0.081865628	2.63905733	-3.791194503	2.397986178	1	3.135537693	3.273840319	6.597147066	0.693647056	0.222373806	0.132352941	-2.941176471	0.818181818
0.037993283	0.712036821	2.588402301	-0.895802163	5.236441963	-1.837133174	3.091087907	1	1.38654433	2.344194652	7.863267109	1.38654433	0.241153846	0.514705882	1.470588235	0.125
0.552873528	-0.435081873	0.291148606	-0.065371322	3.891820298	-1.589022728	2.565026278	1	1.504299594	1.719002357	7.845807894	0.693647056	0.311545988	0.264705882	1.470588235	0.470588235
3.051905769	-1.995982291	-0.025513107	-0.854906203	5.347107531	-1.077186747	4.510870495	2	0.0009995	1.172947819	6.218602112	0.0009995	0.290836653	0.25	-2.941176471	0.4375
-0.097801943	-0.081583465	-0.628676334	-0.26308521	3.044522438	-2.625154424	2.48498998	1	1.704929894	1.420430222	7.347300345	0.693647056	0.227448454	0.191176471	-1.470588235	0.583333333
-0.364984315	-0.973768851	-0.575989031	-0.411552911	3.258096538	-2.168036177	2.397986178	1	1.504299594	2.480494898	6.836260351	0.693647056	0.2867884	0.235294118	-2.941176471	0.615384615
1.088562085	0.261918366	-1.471924948	-0.552453524	3.555348061	-1.821924169	2.890427312	2	0.693647056	2.593383447	7.487734321	1.38654433	0.260918253	0.176470588	-5.882352941	0.75
-0.607802156	-0.125549809	1.67026377	-0.64083881	4.859812404	-2.461684139	3.091087907	1	1.946052996	2.088081715	7.639642769	0.693647056	0.257816258	0.338235294	2.941176471	0.142857143
-0.234830707	1.608847919	1.040718183	-0.974180635	4.882801923	-2.125099773	2.890427312	1	1.791926122	2.038774277	8.227642975	1.946052996	0.218006946	0.352941176	-1.470588235	0.290322581
0.56189786	-0.799474237	-0.183356166	-0.209040107	4.077537444	-1.743466323	2.995782272	1	0.693647056	2.378322527	7.367709204	0.693647056	0.3125	0.279411765	-1.470588235	0.6
-2.035680964	-0.212669927	-2.137883483	-0.41585045	3.135494216	-3.623402638	2.565026278	1	2.397986178	2.546476069	7.70886005	1.098945566	0.309694794	0.147058824	-7.352941176	0.9
1.382053501	-0.26712136	0.388883551	-0.17712278	5.267858159	-1.763807424	4.110890257	2	0.916690652	1.993262457	6.81124548	0.693647056	0.202643172	0.323529412	0	0.516483516
-3.17385292	1.307793327	0.020614837	-0.304353449	3.871201011	-3.957232631	2.302685088	1	2.890427312	3.376058099	7.655391118	1.609637892	0.173768939	0.235294118	0	0.470588235
1.152972268	0.451158239	-1.226338881	-0.528286549	3.951243719	-1.409590652	2.890427312	1	1.098945566	1.434062468	7.271704402	1.38654433	0.220291869	0.161764706	-4.411764706	0.666666667
-1.008462751	-0.525970411	-1.053307177	0.378751876	4.007333185	-2.78523984	3.526389936	1	1.609637892	2.692802702	6.687109855	0.693647056	0.221945137	0.235294118	-1.470588235	0.837209302
2.356651417	0.807989032	-0.437325379	0.111690481	5.347107531	-1.293411367	4.812192485	2	0.693647056	1.266593623	7.145985256	1.098945566	0.142631994	0.294117647	-1.470588235	0.727272727
-0.28897738	0.937719749	-0.482075619	0.608474514	3.610917913	-2.76437449	2.77265122	2	1.791926122	2.538917728	8.001020296	1.38654433	0.226876676	0.191176471	2.941176471	0.65
0.026558922	-0.998327072	0.758267132	-0.429549489	4.912654886	-2.728177881	3.555376633	1	1.098945566	1.753194052	6.396931322	0.693647056	0.251666667	0.279411765	1.470588235	0.324324324
-0.267584142	2.657018467	2.650589689	1.187907855	5.068904202	-2.421431327	3.713596457	1	1.38654433	2.201433611	9.015298372	2.708116866	0.231769567	0.661764706	7.352941176	0.573770492
0.435304527	1.349638001	-0.456425906	0.485687853	4.127134385	-2.830709236	2.995782272	2	0.693647056	2.531423601	7.927324721	1.791926122	0.208513709	0.235294118	1.470588235	0.692307692
-0.012876208	-2.160712546	-0.735349406	-1.252073017	3.36729583	-2.350309787	2.302685088	1.5	1.098945566	2.727382425	6.152734822	0.0009995	0.304255319	0.176470588	-5.882352941	0.470588235
-2.420452815	-0.420198859	0.163189922	0.809541086	3.610917913	-3.376734651	2.944491609	1	2.833272166	2.915953497	6.751102639	0.693647056	0.215204678	0.279411765	4.411764706	0.631578947
-2.809679021	-2.160712546	-0.163409842	-0.44757668	3.931825633	-3.352962156	2.639128756	1	2.862258022	3.48180967	6.152734822	0.0009995	0.304255319	0.176470588	0	0.416666667
-2.271997246	-1.615290307	-0.652448439	0.671875388	3.663561646	-3.309539456	3.044570056	1	2.565026278	3.040291971	6.366472166	0.0009995	0.259450172	0.235294118	1.470588235	0.766666667
2.786698881	-1.833930351	-1.107886174	-1.623221005	3.401197382	-1.071590446	2.639128756	2	0.693647056	0.859741963	6.329722688	0.0009995	0.281639929	0.073529412	-6.617647059	0.375
0.680774198	1.84022492	1.998297691	-0.176297308	5.634789603	-1.761821861	3.891840706	1	1.098945566	1.770804027	7.591862219	1.791926122	0.122603431	0.544117647	1.470588235	0.410714286
-1.915887475	0.761772624	-0.99718763	-0.100450814	3.784189634	-3.254325878	3.091087907	1	2.251397056	2.894045072	7.661527552	1.609637892	0.237647059	0.25	-3.676470588	0.785714286
-2.041453757	-0.400491569	-1.67474139	0.066085868	2.890371758	-3.559257294	2.48498998	1	2.525808641	2.489177293	6.719014362	0.693647056	0.210144928	0.161764706	-3.676470588	0.857142857
1.356914218	0.419444082	-0.807947281	-0.448663959	4.532599493	-2.262235152	3.761223371	2	0.693647056	1.753755638	7.198184325	1.098945566	0.192221391	0.25	-4.411764706	0.693548387
-0.936672893	1.673588709	0.505706607	0.128354247	4.852030264	-2.497157207	3.610944939	1	2.197335682	2.27806718	7.455299064	1.791926122	0.130133025	0.338235294	1.470588235	0.543859649
-1.662926699	0.363914479	1.559218828	-0.296854144	4.290459441	-3.605347071	2.708116866	1	1.791926122	2.637192558	7.359468275	1.098945566	0.212603437	0.382352941	2.941176471	0.277777778
-0.738319196	-2.179051732	-2.141709263	0.280573576	2.397895273	-2.719084886	2.302685088	1	1.609637892	2.363155525	6.152734822	0.0009995	0.306382979	0.088235294	-2.941176471	0.9
0.165966246	0.247721655	0.164894532	0.728418281	3.737669618	-1.844256495	2.397986178	1	1.791926122	1.734604501	7.210080367	0.693647056	0.177383592	0.264705882	4.411764706	0.6
-0.921974424	-0.941020067	-0.704741768	-0.527771216	3.465735903	-2.552033132	2.302685088	1	1.098945566	3.324042295	6.426490076	0.693647056	0.247572816	0.191176471	-2.941176471	0.571428571
-1.274912423	0.45371141	-0.677616789	-1.058937796	4.025351691	-2.486606724	2.48498998	1	1.791926122	3.199852266	7.640123653	1.098945566	0.226442308	0.191176471	-5.147058824	0.5
-0.721015847	1.174378692	-1.387202158	-0.295990511	3.688879454	-2.713684601	2.944491609	1	1.946052996	1.999235799	7.881937867	1.38654433	0.189127973	0.176470588	-4.411764706	0.75862069
-1.881284195	0.583069188	-1.437703405	-0.248023053	3.401197382	-3.123321296	2.77265122	1	1.791926122	3.445642843	7.322511094	1.38654433	0.209379128	0.176470588	-4.411764706	0.777777778
4.256763187	-2.160712546	0.43577094	-1.770068658	3.988984047	-0.611260021	2.565026278	2.5	0.0009995	0.409485038	6.152734822	0.0009995	0.304255319	0.161764706	-2.941176471	0.076923077
1.94369647	-2.080687917	-0.789401857	-0.129343882	4.262679877	-1.780744218	3.496537864	2.5	0.0009995	2.621685247	6.208592038	0.0009995	0.299798793	0.25	-2.941176471	0.727272727
-2.344235599	-1.034630131	-2.172812419	-0.125242691	2.63905733	-3.037630747	2.302685088	1	3.258134999	2.712855922	6.845880939	0.693647056	0.294680851	0.132352941	-5.882352941	0.923076923
-1.822888302	-0.587394513	1.119741496	-0.534376518	4.204692619	-3.669778672	2.565026278	1	1.946052996	2.649229391	6.715384598	0.693647056	0.231515152	0.323529412	1.470588235	0.28
-2.491437857	-0.643593795	-0.628602188	3.71002101	2.48490665	-3.525952339	2.397986178	1	2.351470491	3.361779162	6.802395874	0.693647056	0.245555556	0.147058824	16.91176471	1
-0.646379761	0.106924353	-1.140327362	0.559829882	3.526360525	-2.833991424	2.565026278	1	1.609637892	2.111876208	7.424762358	1.098945566	0.248062016	0.191176471	0	0.818181818
-1.570027414	-2.171861491	-0.668425197	0.687050548	3.401197382	-2.849794877	2.833272166	1	2.079566534	2.971413423	6.154860217	0.0009995	0.305732484	0.235294118	1.470588235	0.772727273
0.036470874	1.047985592	0.275580866	-0.308015964	4.248495242	-2.395095916	3.091087907	1	0.693647056	2.490179985	7.428333788	1.38654433	0.164587047	0.279411765	0	0.466666667
2.354866613	-2.179051732	0.062349206	-0.521921475	5.786897381	-1.5715942	4.762182482	2	0.0009995	1.695883204	6.152734822	0.0009995	0.306382979	0.264705882	-1.470588235	0.475862069
-0.338941108	3.637437512	4.234397786	-0.115765308	5.899897354	-2.097694067	4.025369548	1	1.791926122	2.219359665	9.267854373	3.044570056	0.169561934	0.823529412	4.411764706	0.231707317
-0.059894986	0.069617037	-0.930487267	-0.631366876	3.891820298	-2.88189545	3.367330312	1	1.098945566	1.72453672	6.908755778	1.098945566	0.207792208	0.132352941	-2.941176471	0.533333333
-0.725883132	1.725584957	-0.584951522	-0.421960241	4.442651256	-2.461143061	3.555376633	1	1.38654433	2.834080706	7.493874443	1.791926122	0.127434613	0.294117647	-4.411764706	0.701754386
-1.426535632	-1.779890993	-1.188347027	0.189001523	3.135494216	-2.865227846	2.708116866	1	1.946052996	2.881645842	6.635947868	0.0009995	0.30183727	0.176470588	-1.470588235	0.764705882
-1.58800984	0.411109727	-0.873693077	0.147565945	3.688879454	-3.094880066	3.178095496	1	1.791926122	3.043865452	7.273787011	1.098945566	0.199722607	0.161764706	0	0.655172414
-1.21592611	-0.430280049	-1.105790907	-0.900217599	3.401197382	-2.513306124	2.302685088	1	2.197335682	2.671701225	6.751102639	0.693647056	0.216374269	0.176470588	-5.882352941	0.611111111
1.473610957	0.982958895	0.17170278	0.286592731	4.110873864	-1.88754941	2.833272166	2	1.098945566	1.547246943	7.29097546	1.609637892	0.1799591	0.308823529	1.470588235	0.608695652
-0.54746146	-2.076953675	-1.551792756	-0.715104065	3.218875825	-2.234360193	2.639128756	1	1.791926122	2.387169566	6.274763904	0.0009995	0.305084746	0.132352941	-5.882352941	0.6875
-0.724488892	1.177815698	0.654409108	-0.766261203	4.553876892	-2.380271821	3.295873902	1	1.609637892	2.685774632	8.333751247	1.791926122	0.263575204	0.323529412	-1.470588235	0.375
0.017060535	-0.869513745	-0.698656916	-0.276119469	3.465735903	-2.403169319	2.397986178	2	1.38654433	2.869703022	6.498283655	0.693647056	0.245481928	0.176470588	-1.470588235	0.578947368
1.867060162	1.577003052	0.622044843	-0.160074561	4.691347882	-1.467468857	3.332240224	2	1.098945566	1.394791164	8.484876797	1.791926122	0.230324313	0.367647059	0	0.520833333
-1.04671557	1.963618262	-0.540069267	1.239004642	3.828641396	-2.509708027	3.091087907	1	2.251397056	2.371643225	8.191463328	1.791926122	0.160110803	0.235294118	4.411764706	0.805555556
-3.36892708	0.674072431	0.037000612	-0.57734841	3.555348061	-3.737163522	2.397986178	1	3.091087907	3.680016622	7.486613874	1.38654433	0.213004484	0.25	-1.470588235	0.454545455
-2.253013612	-0.187390198	-1.178610339	0.675695815	3.496507561	-3.504565581	2.833272166	1	1.946052996	3.447925063	7.026427697	1.098945566	0.247779751	0.205882353	0	0.863636364
0.489565549	1.23074382	-1.810008275	-0.053405195	4.510859507	-2.360238088	4.060460252	2	0.693647056	2.927940755	7.382124988	1.38654433	0.139390168	0.147058824	-4.411764706	0.857142857
-0.42885878	-2.141184205	-1.298146376	-0.291614323	2.995732274	-2.528383681	2.565026278	1	1.791926122	1.915455151	6.180018724	0.0009995	0.304347826	0.161764706	-3.676470588	0.714285714
-0.008323632	1.576339224	0.843159187	-0.725950153	5.564520407	-2.134375681	4.143150599	1	1.609637892	1.883233326	8.248529386	1.609637892	0.193877551	0.426470588	-2.941176471	0.479166667
-0.839331285	-0.98116332	-1.505006173	0.232341692	3.784189634	-2.338154055	2.833272166	1	2.565026278	1.920128706	7.35500256	0.693647056	0.332480818	0.191176471	-2.941176471	0.875
-0.46881539	0.232768749	-0.888081834	-0.035614955	4.219507705	-2.305464772	3.135537693	1	1.791926122	2.199739971	7.003975045	1.098945566	0.197093551	0.25	-2.941176471	0.764705882
0.92621704	1.144321417	1.85200557	-0.673374826	5.252273428	-2.110159923	3.091087907	2	1.253048642	1.968009511	8.158230203	1.791926122	0.252290951	0.426470588	1.470588235	0.21875
-0.207029085	2.820302602	0.693303149	1.377413764	4.418840608	-2.73234004	3.135537693	1.5	1.504299594	2.211286451	8.851949814	2.639128756	0.192615913	0.352941176	7.352941176	0.666666667
-0.418360545	-0.340771137	0.106333758	1.368947155	3.526360525	-2.196099227	2.639128756	1	1.946052996	2.078764709	7.117206314	0.693647056	0.237631792	0.279411765	6.617647059	0.714285714
-0.876300476	-0.154070675	1.161731649	-1.566144834	4.406719247	-2.712289945	2.833272166	1	2.015036345	2.158089786	6.925596179	0.693647056	0.199410609	0.264705882	-1.470588235	0.058823529
2.964135302	-2.160712546	-0.696883767	-0.595818531	3.044522438	-1.033277713	2.397986178	2	0.406131553	0.932003058	6.152734822	0.0009995	0.304255319	0.117647059	-1.470588235	0.454545455
0.116616746	-1.040098445	0.320369137	-0.172629496	3.663561646	-1.962299538	2.48498998	1	1.791926122	1.687580574	6.41181991	0.693647056	0.257799672	0.25	1.470588235	0.428571429
4.52249774	-1.609153612	-2.103494823	0.4032839	3.688879454	-0.913793852	3.091087907	4	0.0009995	1.314669014	6.963190932	0.0009995	0.310312204	0.117647059	-2.941176471	0.947368421
1.631430748	2.191273026	2.91964544	-0.793987166	7.057897937	-1.586398728	4.488647606	2	0.693647056	2.03476685	7.836370156	2.079566534	0.128407744	0.529411765	2.941176471	0.071038251
-2.281488792	-2.179051732	-1.360200819	-0.143709532	2.708050201	-3.287057337	2.302685088	1	2.48498998	3.158818181	6.152734822	0.0009995	0.306382979	0.147058824	-2.941176471	0.727272727
1.906156765	-1.574814922	0.675482812	0.640966236	4.465908119	-1.411172705	3.526389936	2	0.693647056	1.808786421	6.56103208	0.0009995	0.271570014	0.338235294	4.411764706	0.56097561
1.022577587	2.304099191	-0.17512996	0.129541516	5.225746674	-1.798771006	4.330746498	1.5	0.693647056	2.179851036	8.06934268	2.197335682	0.145852895	0.25	0.735294118	0.596153846
0.173799751	-2.066273634	0.983929745	-1.07924887	4.219507705	-2.220130496	2.833272166	2	1.609637892	2.596738095	6.306277112	0.0009995	0.306569343	0.323529412	-1.470588235	0.25
-0.717806199	-0.405901953	-0.957464029	-0.367232455	3.496507561	-3.318787673	2.833272166	1	1.504299594	1.833768802	6.992097347	0.693647056	0.234375	0.176470588	-2.941176471	0.636363636
3.607004228	-0.8023807	-0.02354806	-0.538757781	6.118097198	-1.00738344	5.22036123	3	0.0009995	1.496323645	7.104144915	0.693647056	0.290057518	0.308823529	-2.941176471	0.560483871
-0.409048854	-1.476923938	-2.110273467	0.171211283	3.17805383	-2.63682453	2.48498998	1	1.098945566	2.485182828	6.843751015	0.0009995	0.284648188	0.073529412	-2.941176471	0.857142857
-2.485421309	0.248804185	-2.155913925	-0.141293341	3.295836866	-3.173139495	2.708116866	1	2.803420985	3.247923333	7.443664268	1.38654433	0.258630778	0.132352941	-5.882352941	0.916666667
0.430107356	-0.433482406	-0.862463353	-0.616474121	2.944438979	-1.734782358	2.302685088	1	1.791926122	1.457614424	6.86797545	0.693647056	0.226847034	0.147058824	-2.941176471	0.538461538
1.554212706	3.959370277	0.523934593	-0.324318081	6.040254711	-1.646201373	4.7185078	2	1.098945566	1.67318963	8.915969446	2.890427312	0.088187919	0.382352941	-1.470588235	0.54822335
1.158940705	1.420569995	0.014047752	-0.434380014	5.379897354	-2.087068473	4.262693961	2	1.098945566	1.807282761	8.026497266	1.098945566	0.147664162	0.397058824	-4.411764706	0.691056911
0.242201194	1.973955796	0.542177035	-0.322725101	5.262690189	-1.948347078	4.094361229	1	1.609637892	1.703716937	8.082711443	1.609637892	0.133415689	0.323529412	0	0.458333333
0.12371946	-0.350426201	-0.328290651	-0.389392267	4.276666119	-3.158029252	3.091087907	2	1.504299594	1.828692057	7.045777448	0.693647056	0.232578397	0.220588235	-1.470588235	0.53125
-0.027206556	0.27192046	-1.747303326	-0.370395367	2.995732274	-1.927041102	2.48498998	1	1.791926122	1.934417506	7.215975737	1.098945566	0.210874357	0.161764706	-5.882352941	0.823529412
4.433169046	-2.171861491	-0.805958171	-0.997619231	4.356708827	-2.175223356	2.833272166	4	0.0009995	0.169080916	6.154860217	0.0009995	0.305732484	0.117647059	-3.676470588	0.434782609
0.065735811	-0.12852882	-0.778341025	-0.139849762	4.605170186	-2.021264039	3.637612475	1	1.609637892	1.888988713	6.889592327	1.098945566	0.229124236	0.25	-2.941176471	0.723076923
-1.844282654	1.393799574	0.563777927	0.597519211	3.688879454	-3.249317319	2.397986178	1	1.791926122	3.263795244	7.671361389	1.791926122	0.181267474	0.279411765	5.147058824	0.5
1.719330701	1.67492525	0.035158807	0.060430741	5.379897354	-1.524347937	4.317501447	2	1.38654433	1.260039772	7.758760971	1.38654433	0.120409906	0.367647059	-1.470588235	0.702702703
0.666444733	1.437341275	-0.021446345	-1.354711387	3.610917913	-1.663863491	2.565026278	1.5	1.704929894	1.805213741	7.932721386	1.946052996	0.212414783	0.220588235	-4.411764706	0.333333333
1.73972513	-0.193644146	2.092244844	0.745274203	6.054439346	-1.637803471	4.477348178	2	0.693647056	1.823748645	6.933424	0.693647056	0.204678363	0.544117647	5.882352941	0.497354497
0.870852144	1.925488624	0.545281825	-0.503601701	4.787491743	-2.693161589	3.465767152	2	0.693647056	2.0312013	7.854381599	1.946052996	0.149010477	0.352941176	-1.470588235	0.47826087
-1.33212529	0.385102457	-0.511467507	-0.47283721	3.713572067	-3.250114094	3.044570056	1	1.609637892	2.697465703	7.156177418	0.693647056	0.156786271	0.235294118	-2.941176471	0.590909091
-0.242630949	1.017409294	-1.283786074	-0.492641788	3.891820298	-2.547275546	3.465767152	1.5	1.38654433	2.571268186	7.750184593	1.38654433	0.195951766	0.220588235	-5.882352941	0.771428571
1.392126416	-1.417428323	-0.487667787	-0.803997635	3.17805383	-1.357084138	2.302685088	1	1.098945566	1.136097613	6.694563296	0.0009995	0.264851485	0.147058824	-2.205882353	0.416666667
2.311788754	-2.15442177	0.133222604	0.936428727	3.737669618	-1.31060555	2.890427312	2.5	1.098945566	1.43448008	6.165419955	0.0009995	0.304621849	0.235294118	5.882352941	0.590909091
5.179998394	1.842217485	0.845547018	-0.728218179	5.860786223	-0.68428997	4.29047314	4	0.0009995	0.581663601	7.765569505	1.609637892	0.121289228	0.426470588	-2.941176471	0.47826087
0.041479883	-1.088276043	0.6483845	1.181567561	4.584967479	-2.219234254	3.332240224	1	1.38654433	1.952338941	7.358831535	0.0009995	0.284076433	0.308823529	7.352941176	0.590909091
2.455710863	2.032936935	1.413797638	0.238789455	5.948034989	-1.230848146	4.356721647	2	0.693647056	1.184484154	7.914252644	2.079566534	0.153508772	0.455882353	2.941176471	0.487603306
3.347216708	-0.120972509	-0.750917147	-1.494717658	3.583518938	-0.728812739	2.565026278	2	0.693647056	0.38376768	7.393878905	1.098945566	0.271832718	0.191176471	-7.352941176	0.466666667
1.44059748	0.306991769	0.555737309	-0.218261005	4.234106505	-1.593920633	2.944491609	2	1.253048642	1.735336838	6.88038511	1.098945566	0.177800617	0.220588235	2.941176471	0.318181818
-0.152430249	-0.327901945	1.847034109	-0.430141639	5.402677382	-2.135027157	3.93184524	1	1.609637892	2.094140609	6.684612978	0.693647056	0.19875	0.470588235	1.470588235	0.313432836
-1.605903216	-0.920615041	-0.696919445	0.059165258	3.555348061	-3.277642697	2.833272166	1	1.946052996	2.727561546	6.516194555	0.693647056	0.25295858	0.176470588	0	0.619047619
4.276819188	1.373342789	0.495374469	-1.031644519	4.532599493	-0.715791892	2.995782272	3	0.0009995	0.808080229	7.816820369	1.791926122	0.196212732	0.308823529	-2.941176471	0.363636364
-1.417227705	0.544500029	1.050427737	0.54226465	3.784189634	-3.810294872	2.302685088	1	1.791926122	2.069041152	7.388328478	1.38654433	0.219542362	0.323529412	5.882352941	0.428571429
0.352849057	-1.505161879	-1.527562014	-0.321680339	3.135494216	-1.871184721	2.565026278	1.5	2.015036345	1.738693494	6.633319749	0.0009995	0.269736842	0.147058824	-4.411764706	0.75
2.720915063	-1.797312359	-1.032299711	-1.367540133	3.295836866	-1.09561678	2.302685088	2	0.693647056	0.932003058	6.859615953	0.0009995	0.323189927	0.102941176	-5.882352941	0.428571429
0.004966693	1.800745622	-0.707644805	0.466871094	4.574710979	-2.686571127	3.688904454	2	1.098945566	2.894685784	8.127995351	1.946052996	0.187131051	0.25	0	0.777777778
1.611857606	-1.797138975	-1.22478447	-0.787194275	3.988984047	-1.485053619	3.135537693	2	1.38654433	1.457594869	6.291570991	0.0009995	0.274074074	0.176470588	-5.882352941	0.65625
-0.132472563	3.564124781	0.770420149	-0.717444207	5.616771098	-2.093117365	4.219522411	1	1.253048642	2.471868433	9.255982825	2.995782272	0.172733352	0.352941176	-1.470588235	0.392857143
-0.595189243	1.508906699	0.20164697	0.506122156	4.127134385	-2.399717445	3.044570056	1	1.609637892	2.476264914	7.758333895	1.609637892	0.159333618	0.323529412	2.205882353	0.648648649
-0.748538709	0.080179117	1.748366015	-0.574935156	5.575949103	-2.494156476	3.912043005	1	1.609637892	2.605816424	7.21450515	0.693647056	0.197203826	0.426470588	1.470588235	0.258064516
-1.449611794	1.116085969	0.291663721	-0.262708325	5.010635294	-2.833554443	3.401230714	1	1.946052996	2.947582236	7.680176102	1.609637892	0.198152425	0.352941176	-1.470588235	0.574468085
-1.749429623	-0.460312359	-0.289731683	1.249198425	3.33220451	-3.338708373	2.833272166	1	1.609637892	3.220451862	6.795706894	0.693647056	0.223713647	0.25	5.147058824	0.761904762
-0.601798335	-0.502312878	-1.476311022	1.749674087	2.708050201	-3.482524698	2.397986178	1	1.38654433	1.618134988	6.900731671	0.693647056	0.237663646	0.102941176	5.882352941	0.923076923
-0.782536031	-0.713260105	-0.853841457	0.564069227	2.995732274	-2.283592292	2.397986178	1	1.946052996	2.524865605	6.522094269	0.693647056	0.229411765	0.117647059	2.941176471	0.636363636
-0.158835953	-1.605453374	-0.603728633	-0.048270058	3.988984047	-1.999124793	2.77265122	1	1.609637892	2.241096197	6.408530439	0.0009995	0.261943987	0.235294118	-1.470588235	0.666666667
0.469608318	0.01077043	-1.054466583	-0.036585632	4.262679877	-2.193257582	3.091087907	1.5	1.38654433	1.883924352	6.755770086	1.098945566	0.201396973	0.220588235	-2.941176471	0.765957447
-1.615084733	-1.823258785	-0.391613317	0.166695787	4.110873864	-3.038466187	3.091087907	1	2.015036345	2.912584522	6.293421127	0.0009995	0.277264325	0.25	0	0.657894737
-2.340663979	0.49052866	-0.957199629	0.722825203	3.258096538	-3.332404096	2.77265122	1	2.674217613	3.006313977	7.940228121	1.38654433	0.273504274	0.191176471	1.470588235	0.789473684
0.309060635	-1.727400421	-1.501162794	-0.604186342	4.465908119	-1.897139087	3.951262949	1	1.098945566	2.179567381	6.324360754	0.0009995	0.268817204	0.161764706	-5.882352941	0.73015873
1.737450664	-2.171861491	-0.981467206	0.50736405	4.007333185	-1.172338567	3.218915824	1	0.693647056	1.23051996	6.154860217	0.0009995	0.305732484	0.147058824	1.470588235	0.705882353
-0.211624397	-0.189981961	-1.245283889	-0.182817113	4.025351691	-2.047564803	3.044570056	1	1.609637892	2.269568569	7.003975045	1.098945566	0.246139873	0.191176471	-3.676470588	0.756097561
-1.704182579	-2.051122048	-2.696981464	-0.619257595	2.63905733	-3.116610646	2.397986178	1	1.791926122	3.192427435	6.431332692	0.0009995	0.315619968	0.073529412	-8.823529412	0.916666667
0.004022711	1.028678117	-1.03734782	-0.291356657	3.135494216	-1.87224672	2.397986178	1	1.871956011	1.862198198	7.783224433	1.38654433	0.1975	0.176470588	-2.941176471	0.666666667
0.189561057	-1.612334077	-0.190273426	-0.698412369	3.496507561	-1.852502605	2.48498998	1	1.38654433	2.106118171	6.391918788	0.0009995	0.261306533	0.25	-2.941176471	0.5
1.357697398	-1.995778627	2.033067914	-0.569001314	4.624972813	-1.38230234	2.565026278	1	1.38654433	0.867051908	6.953685166	0.0009995	0.35434575	0.352941176	4.411764706	0.076923077
-1.724475375	0.204162436	-2.003928195	-0.374617315	3.258096538	-2.981075808	2.944491609	1	2.740904538	2.3890754	6.831954644	1.098945566	0.185544768	0.147058824	-6.617647059	0.869565217
-0.710987654	1.030554143	-1.386993036	-0.216685421	3.218875825	-2.488297006	2.77265122	1	1.609637892	2.556617306	7.54062206	1.38654433	0.176314392	0.191176471	-4.411764706	0.789473684
-0.006329673	-0.877798382	1.504572173	-0.006438106	4.605170186	-2.022583959	2.565026278	1	1.704929894	1.896018596	7.047518091	0.693647056	0.293913043	0.426470588	2.941176471	0.391304348
-0.440029179	1.223243005	-0.613883874	0.733669581	3.496507561	-2.636213793	2.944491609	1	1.098945566	2.531283993	7.813591957	1.609637892	0.197251415	0.191176471	2.941176471	0.7
-0.960025724	0.854610437	0.211612591	-0.326760875	4.624972813	-2.580100948	3.178095496	1	1.38654433	3.057430367	6.959399462	1.609637892	0.166191833	0.264705882	0	0.46
6.530103397	0.372091649	0.287829433	-0.081138828	7.501082124	-0.427572164	5.342339037	5	0.0009995	-0.072948051	7.465083309	0.693647056	0.184994273	0.323529412	0	0.554817276
0.642833974	3.644628124	-0.050250414	-0.115876562	5.669880923	-1.795381405	4.634738697	1	1.098945566	1.792538348	9.60615917	3.044570056	0.197967151	0.382352941	-2.941176471	0.725274725
1.0785356	-0.803478539	-1.721336796	0.119803527	3.17805383	-1.542873519	2.302685088	1.5	1.609637892	1.42010573	6.484636762	0.693647056	0.236641221	0.132352941	-2.941176471	0.833333333
1.435605988	-1.28152616	-1.306923648	-0.512328516	2.944438979	-1.548632312	2.397986178	2	1.38654433	1.652004377	6.511746816	0.0009995	0.233283804	0.088235294	-2.941176471	0.583333333
0.038311992	-0.564955173	-1.371652179	0.700044768	3.044522438	-1.951747667	2.397986178	1	1.791926122	1.813221707	7.726213092	0.693647056	0.316277018	0.176470588	0	0.875
-0.683469737	-1.737171538	-1.639794087	0.121855762	2.708050201	-2.188264836	2.48498998	1	2.079566534	2.339391196	6.672034211	0.0009995	0.3	0.147058824	-2.941176471	0.833333333
-1.119433807	-0.49396722	0.838656254	-1.100271594	4.905274778	-2.814547028	3.465767152	1	1.38654433	3.054170998	7.3414845	0.693647056	0.274789371	0.294117647	-1.470588235	0.243243243
2.737112852	4.872007811	0.914657615	-0.61593372	6.327936784	-1.063961555	4.564358608	2	0.693647056	0.940261947	9.187685784	3.332240224	0.044803601	0.397058824	-1.470588235	0.430939227
-0.357114721	3.097683074	-0.127025547	-0.024033305	4.736198448	-2.406160102	3.93184524	1	1.609637892	2.12022071	8.928905545	2.639128756	0.167086259	0.323529412	-1.470588235	0.671428571
0.734613203	-0.336188009	-1.245380141	-0.192185764	4.762173935	-1.989971117	4.174402654	2	1.38654433	2.234456691	7.206378033	0.693647056	0.244807122	0.220588235	-4.411764706	0.797619048
1.819406825	1.817866191	0.124710678	-0.431606733	4.521788577	-1.499587492	3.332240224	2	0.693647056	1.846658775	8.523970374	2.197335682	0.24155741	0.323529412	-2.205882353	0.555555556
-0.466896289	2.78939681	2.765194273	-0.090759209	5.424950017	-2.415622912	3.526389936	1	1.098945566	2.793995507	8.678121026	2.397986178	0.159884216	0.632352941	2.941176471	0.346153846
4.043072942	-2.131192487	-1.886814075	0.454905934	3.401197382	-0.877949862	2.833272166	3	0.0009995	0.987123794	6.188266176	0.0009995	0.303901437	0.102941176	-1.470588235	0.875
-0.46329654	-2.138468104	-1.595805125	0.000570129	3.091042453	-2.825214034	2.565026278	1	1.946052996	1.50798883	6.418366567	0.0009995	0.324632953	0.132352941	-2.941176471	0.785714286
-0.793941789	0.537768714	0.486539969	-0.091951916	4.158883083	-3.512279943	2.77265122	1	0.693647056	2.578592027	8.102889437	1.38654433	0.282082324	0.294117647	1.470588235	0.458333333
-0.624721645	1.576596716	1.193563757	0.059915065	4.060443011	-2.231353594	2.302685088	1	2.079566534	2.209530062	8.4200215	2.079566534	0.250165307	0.352941176	3.676470588	0.375
0.580884805	-1.086059615	1.937734335	-0.141515863	4.262679877	-1.684078571	2.48498998	1	1.098945566	1.996140752	7.050123388	0.693647056	0.318300087	0.352941176	5.882352941	0.153846154
-0.613586286	2.030918586	0.627779924	1.589196871	4.025351691	-3.167805158	3.044570056	1	1.609637892	1.725867508	7.952615463	1.946052996	0.145269082	0.411764706	6.617647059	0.794871795
1.053589364	0.704877079	-0.521033005	0.210118409	5.459585514	-1.794573999	4.317501447	2	1.098945566	2.257994977	7.774435931	1.098945566	0.208911307	0.235294118	0	0.676056338
-0.163944304	-1.984023394	-1.094596333	1.190263356	3.17805383	-2.123234045	2.639128756	1	1.38654433	2.351092455	6.569482823	0.0009995	0.319775596	0.191176471	2.941176471	0.882352941
-1.303191299	-1.200657181	-1.558968338	0.302516571	2.995732274	-2.958261342	2.639128756	1	2.015036345	2.535863617	6.89568371	0.0009995	0.25708502	0.132352941	-1.470588235	0.8125
-1.039224026	-0.09031472	-0.153763596	-0.49457924	4.442651256	-2.921783666	3.295873902	1	2.140183804	2.05728428	7.18765792	0.693647056	0.214663643	0.294117647	-2.941176471	0.578947368
0.042789801	0.376129779	1.584895281	0.05353298	4.290459441	-2.908244819	2.708116866	2	1.609637892	2.09261429	7.589336329	1.38654433	0.256449165	0.264705882	7.352941176	0.142857143
4.532934045	3.647222528	2.116781572	0.623544684	7.030857476	-0.721165688	4.875204957	3	0.0009995	0.42663237	9.672122863	2.944491609	0.194530216	0.588235294	4.411764706	0.540084388
2.762079638	-0.629715265	-0.397061275	-0.422495924	5.010635294	-1.182356282	3.784212361	2.5	0.693647056	1.317616439	6.584792774	0.693647056	0.225138122	0.264705882	-2.941176471	0.609375
-0.199846131	-0.336647829	-0.668925493	-0.739718075	4.219507705	-2.80705723	3.218915824	2	0.693647056	3.487843722	6.715384598	0.693647056	0.202424242	0.220588235	-4.411764706	0.578947368
0.965997012	-1.848575553	-0.113478156	-0.434419581	4.48863637	-1.717182219	3.218915824	1	0.693647056	1.811657077	6.31535981	0.0009995	0.282097649	0.25	-1.470588235	0.511627907
-0.973414521	0.091315365	0.699738365	1.132790262	3.63758616	-2.761099422	2.639128756	1	1.098945566	3.187960037	7.179308732	1.098945566	0.228658537	0.308823529	7.352941176	0.571428571
-0.382468175	1.850277204	-0.268752271	-0.11846849	3.828641396	-2.064559819	2.890427312	1	2.079566534	2.02268887	8.499029424	2.197335682	0.235641548	0.25	-0.735294118	0.590909091
-1.481044226	0.659626753	-0.738516547	-0.158755988	3.091042453	-2.688095978	2.565026278	1	2.197335682	2.884017506	8.144389156	1.609637892	0.291231127	0.191176471	-1.470588235	0.625
-2.759252101	1.209671228	-0.467056802	0.575289086	3.555348061	-3.355317016	2.48498998	1	3.218915824	3.040713123	7.986845241	1.609637892	0.213800136	0.25	1.470588235	0.727272727
1.396291559	-1.741610451	-1.916763073	0.127497136	2.708050201	-1.604450371	2.302685088	2	1.38654433	1.653227634	7.068172852	0.0009995	0.334752981	0.161764706	-4.411764706	0.928571429
-0.863600032	-1.987629316	1.322535322	-1.082850783	5.288267031	-2.372206611	3.761223371	1	1.871956011	2.629951968	6.306277112	0.0009995	0.297445255	0.382352941	-1.470588235	0.245283019
-0.674006153	1.895578842	1.117518399	0.103764795	4.96284463	-2.820204576	3.401230714	1	1.871956011	1.898170949	7.634337719	1.946052996	0.133462282	0.441176471	1.470588235	0.528301887
2.995960285	-1.688549879	0.255393754	-1.22014305	6.527957918	-0.960312112	5.043431569	2	0.693647056	0.665148293	6.342123179	0.0009995	0.26584507	0.294117647	-4.411764706	0.382978723
2.775634675	2.209638824	0.553886386	-0.19375967	5.80814249	-1.053181799	4.564358608	2	0.693647056	0.894617601	8.083328917	1.791926122	0.122222222	0.411764706	-1.470588235	0.598726115
0.339276178	0.002760847	0.293611308	-0.582573073	4.634728988	-2.191928662	3.401230714	2	1.098945566	2.904521102	7.013916374	0.693647056	0.188848921	0.294117647	-1.470588235	0.45
1.679290579	-2.044924014	-0.659953497	-0.392384749	3.17805383	-1.577554377	2.708116866	2	1.098945566	1.55903942	6.224560409	0.0009995	0.297029703	0.161764706	-1.470588235	0.533333333
-0.282581763	0.088293089	-0.232681112	1.639829204	3.36729583	-2.353698467	2.397986178	1	1.098945566	2.586074318	6.912743816	1.098945566	0.205970149	0.176470588	8.823529412	0.6875
-1.50150764	-2.179051732	-2.074371216	-0.139241105	3.496507561	-3.461592599	2.48498998	1	1.38654433	2.960207613	6.152734822	0.0009995	0.306382979	0.147058824	-5.882352941	0.916666667
1.093717868	2.601097176	3.424951312	0.035959371	6.467698726	-1.912365865	4.521799447	2	1.098945566	2.079860298	8.486527983	2.197335682	0.147453083	0.647058824	5.882352941	0.208333333
1.317436465	-0.408179934	-0.228810375	-0.156406389	4.127134385	-1.674292868	3.091087907	2	1.098945566	1.992374655	6.818925158	0.693647056	0.219672131	0.25	-0.735294118	0.575757576
3.439733106	3.052671903	2.665711528	-0.689057987	7.20489251	-0.982437383	5.451042745	3	0.693647056	1.058920268	9.040619216	2.708116866	0.188055457	0.691176471	-1.470588235	0.38534279
-0.221214498	-0.482472902	-0.950947243	3.005388042	2.63905733	-2.662363866	2.565026278	1	1.098945566	2.183569144	6.812346194	0.693647056	0.227722772	0.147058824	12.5	1
0.198438404	-0.665859914	-1.418997859	0.427000107	2.772588722	-2.24183664	2.302685088	2	1.098945566	3.060775201	6.767344276	0.693647056	0.245109321	0.117647059	0	0.769230769
-0.026805807	-1.804585599	-0.312829149	-0.165566864	4.644390899	-2.370468136	3.784212361	1.5	1.38654433	2.433362232	6.304450631	0.0009995	0.276051188	0.264705882	-1.470588235	0.618181818
-0.577079541	-0.298294969	1.164140066	-0.576547488	5.003946306	-2.437403776	3.496537864	1	1.704929894	2.314098638	6.552509314	1.098945566	0.219686163	0.323529412	1.470588235	0.263157895
1.950776198	-1.454027619	0.73224455	-0.671723911	5.356586275	-1.899075919	4.234120997	2.5	0.693647056	1.783296782	6.464589861	0.0009995	0.249221184	0.323529412	-0.735294118	0.365853659
-0.734516414	-0.573759335	-0.802287136	1.071627565	2.708050201	-2.302486088	2.302685088	1	2.302685088	2.070589973	6.673299232	0.693647056	0.226295828	0.220588235	2.941176471	0.833333333
-0.64871826	-1.899882083	0.971253482	0.795394097	3.80666249	-3.207103289	2.48498998	1	1.098945566	2.259849999	6.590302422	0.0009995	0.311813187	0.294117647	7.352941176	0.4375
-0.775104862	-2.056707493	1.223713263	-0.652051879	5.099866428	-2.591018621	3.044570056	1	1.791926122	2.360393142	6.304450631	0.0009995	0.305301645	0.382352941	0	0.323529412
-0.285506343	1.086963468	1.12194697	-1.388268972	4.934473933	-2.121832423	3.178095496	1	1.704929894	2.205432505	7.673223586	1.609637892	0.200930233	0.352941176	-2.941176471	0.21875
-1.083942448	1.845376182	-0.897358153	0.488058555	3.761200116	-2.893296533	3.258134999	1	2.079566534	2.213750035	8.107419113	1.946052996	0.180174751	0.220588235	0	0.787878788
-0.00438185	0.350799016	2.001497269	-0.160416207	5.991464547	-1.989411736	4.143150599	1	1.609637892	2.024169023	7.720018384	0.693647056	0.209498447	0.485294118	2.941176471	0.326530612
-2.150625607	2.096941332	-0.185892136	0.72466998	3.713572067	-3.308239302	2.944491609	1	2.674217613	2.751771689	8.035279235	1.946052996	0.144753886	0.264705882	2.941176471	0.692307692
1.634635256	0.346695491	-0.253039261	-0.63879567	4.406719247	-1.710053508	3.218915824	2	0.693647056	1.9049072	7.352441741	0.693647056	0.178205128	0.25	-2.941176471	0.523809524
0.520123696	-0.526487605	0.764091458	-1.366382947	4.477336814	-1.726403974	3.135537693	1	1.253048642	1.884937501	7.026427697	0.693647056	0.251332149	0.294117647	-2.941176471	0.230769231
1.62533299	0.753816826	0.72154171	0.241363071	4.8978398	-1.671356562	3.828663135	2	0.693647056	1.957730537	7.475906536	0.693647056	0.141643059	0.397058824	1.470588235	0.585714286
0.326577186	2.544716676	1.398185155	0.67005736	5.267858159	-2.23470127	3.784212361	2	1.38654433	2.585805595	8.212839856	2.302685088	0.139642082	0.470588235	4.411764706	0.565217391
1.407902259	-2.016500378	-0.642250266	0.938540339	3.761200116	-1.596766596	3.258134999	2	1.38654433	1.643958663	6.238326578	0.0009995	0.294921875	0.161764706	4.411764706	0.689655172
-0.916875445	-1.391394743	-1.822648831	0.464003685	2.63905733	-2.472978079	2.302685088	1	1.946052996	2.530409262	6.70318934	0.0009995	0.262576687	0.147058824	-2.205882353	0.923076923
-0.38573199	-2.168637232	-0.649798256	-1.174324388	4.605170186	-2.278088447	3.871221844	1	1.38654433	2.519971528	6.161209431	0.0009995	0.305907173	0.205882353	-5.882352941	0.5
-1.10106348	0.646570405	-1.163573045	-0.587903247	3.044522438	-3.218698536	2.397986178	1	1.38654433	2.618146146	7.423569041	1.38654433	0.210746269	0.161764706	-4.411764706	0.642857143
-3.209466064	0.156677026	-0.968464033	-0.118273194	3.433987204	-3.824317425	2.48498998	1	3.135537693	3.312246877	7.542213993	1.38654433	0.277836691	0.220588235	-2.941176471	0.733333333
-1.312782937	-1.631340885	0.279729161	1.897041679	3.688879454	-3.110094736	2.77265122	1	1.38654433	3.038898414	6.356109397	0.0009995	0.260416667	0.220588235	11.02941176	0.647058824
2.142170835	0.732509468	1.875615045	-0.307741225	5.683579767	-1.820655732	4.025369548	2.5	0.693647056	1.581676975	8.03883508	1.38654433	0.253952888	0.529411765	0.735294118	0.405940594
1.255171777	1.709977749	-0.061257071	-0.245509431	5.010635294	-1.499587492	3.401230714	1.5	1.098945566	1.726772022	8.086718228	1.946052996	0.194094125	0.294117647	-1.470588235	0.584615385
-0.917201636	0.440161706	1.102749915	0.65157506	4.510859507	-2.379433163	2.48498998	1	2.015036345	2.555033026	7.043160789	1.098945566	0.176419214	0.352941176	5.882352941	0.470588235
-0.684755696	1.181754567	1.13414911	0.256436005	4.804021045	-2.382333152	3.663587287	1	1.704929894	2.527919565	7.482119487	1.38654433	0.153716216	0.441176471	2.205882353	0.542372881
0.262021958	0.278162704	-0.617838815	2.183590056	3.135494216	-1.927041102	2.48498998	1.5	1.609637892	2.230022068	7.10988028	1.098945566	0.200980392	0.147058824	10.29411765	0.8125
3.2583854	0.640057349	-1.13213725	-0.69726554	3.713572067	-1.008854686	2.48498998	2	1.098945566	-0.18367117	7.540090851	1.38654433	0.221572795	0.147058824	-4.411764706	0.6
-1.344884801	0.365802066	-1.715007335	0.034287913	2.995732274	-2.751106833	2.397986178	1	1.791926122	3.034871357	6.976349004	1.098945566	0.179271709	0.117647059	-2.941176471	0.8
0.481445193	-2.158344424	-0.362516203	-0.137292896	4.430816799	-2.589279999	3.784212361	2	1.098945566	2.293626859	6.169612825	0.0009995	0.305439331	0.323529412	-2.941176471	0.72
1.873501597	2.433611554	-0.328356307	-0.824688796	5.225746674	-1.513318596	3.465767152	2	1.098945566	1.338928313	8.383890573	2.397986178	0.175731261	0.264705882	-4.411764706	0.542553191
0.047986033	0.720874533	0.129415381	0.743197197	4.418840608	-1.938934535	3.637612475	1	1.609637892	1.998375995	7.197436103	1.098945566	0.157185629	0.323529412	2.941176471	0.696428571
0.39598794	-2.158344424	-1.185861425	-0.814704368	2.772588722	-1.818368433	2.302685088	1	1.38654433	1.837605817	6.169612825	0.0009995	0.305439331	0.147058824	-5.147058824	0.6
2.574888529	-0.124560898	1.824066763	5.277905361	4.077537444	-1.09561678	3.135537693	2	0.693647056	1.1463884	7.43779571	1.098945566	0.276044732	0.338235294	29.41176471	0.818181818
2.055488241	-2.16324085	-0.530278781	-1.685365835	3.850147602	-1.367545845	2.833272166	2	1.098945566	1.219290348	6.624066556	0.0009995	0.345285525	0.132352941	-5.882352941	0.3
2.449421708	-2.168637232	0.164034659	0.570227574	3.850147602	-1.362960874	2.565026278	2	0.0009995	1.768228999	6.161209431	0.0009995	0.305907173	0.235294118	4.411764706	0.538461538
3.548168311	1.073092055	2.890794967	-1.0618558	7.315883505	-1.030313108	5.093756336	3	0.406131553	1.145249695	7.649216796	0.693647056	0.119580753	0.661764706	-1.470588235	0.238095238
-0.738974584	-0.11835042	-0.01557259	0.235420889	3.951243719	-2.831458787	2.944491609	1	1.609637892	2.250380433	6.853300149	0.693647056	0.189017951	0.235294118	2.205882353	0.545454545
1.94313486	1.540925908	-0.311354786	-0.007959816	4.875197323	-1.604450371	3.891840706	2	0.693647056	1.558875303	7.562681766	1.791926122	0.154805195	0.294117647	-1.470588235	0.679487179
1.527875764	-1.262542042	1.379398159	-0.046551861	6.383506635	-1.747779868	4.382039135	2	1.098945566	1.609044677	6.982863679	0.0009995	0.271799629	0.397058824	2.941176471	0.376923077
0.779917537	1.267744063	-1.012400118	-0.076541505	3.891820298	-1.679410526	3.135537693	1	1.504299594	1.294188723	7.810353089	1.609637892	0.191808597	0.220588235	-2.941176471	0.75
1.359661142	-1.839706433	-0.590253487	-1.469392788	3.33220451	-1.757772207	2.48498998	1.5	0.0009995	2.434693311	6.415098596	0.0009995	0.289689034	0.161764706	-5.882352941	0.384615385
-1.83396159	1.065766534	0.624211974	3.404065016	3.891820298	-2.956554202	3.135537693	1	2.302685088	3.022710319	8.318986369	1.791926122	0.275298708	0.279411765	17.64705882	0.823529412
0.208038313	0.870040675	-0.247585393	-0.307040879	3.63758616	-2.707135127	2.639128756	2	0.406131553	3.284134947	8.077757874	1.791926122	0.277157045	0.25	-1.470588235	0.5625
-1.924371626	0.451095208	-1.626694466	-0.484952945	3.63758616	-3.191056133	3.218915824	1	1.791926122	3.440343985	7.215975737	0.693647056	0.15429831	0.161764706	-5.882352941	0.777777778
-0.608278545	-1.140584035	1.57680857	-0.135633774	3.871201011	-3.093238411	2.397986178	1	1.38654433	2.021658078	6.755770086	0.693647056	0.299185099	0.352941176	4.411764706	0.25
-2.824609214	-0.709822959	1.620533145	0.140850312	4.007333185	-3.720955154	2.48498998	1	2.565026278	3.435188712	6.883463611	0.693647056	0.260245902	0.411764706	4.411764706	0.357142857
-0.33227948	1.326486202	-0.502242592	-0.668986945	4.804021045	-2.232389693	4.110890257	1	1.609637892	2.259638137	8.012349971	1.609637892	0.202451955	0.294117647	-5.147058824	0.65
1.328900217	-1.121951604	0.107552856	1.040314271	3.583518938	-1.445756079	2.944491609	1.5	1.098945566	1.673013913	6.606651538	0.0009995	0.222972973	0.25	5.882352941	0.631578947
-0.309202464	-0.534688105	0.317971211	-0.942645796	5.062595033	-2.485565094	3.663587287	1	1.098945566	2.491690351	6.629364574	0.693647056	0.217965654	0.294117647	-2.941176471	0.4
0.606966475	-2.026222427	-0.004206074	-0.051726789	4.852030264	-2.385040269	3.850168878	2	1.098945566	2.316063489	6.214610098	0.0009995	0.294	0.308823529	-0.735294118	0.614285714
0.340533769	0.338058741	0.350733226	-0.477821587	4.852030264	-1.945830567	3.713596457	1	1.38654433	1.790010946	7.081709426	1.098945566	0.191596639	0.323529412	-1.470588235	0.490196078
1.437807677	0.316430392	-0.974414213	1.24457862	2.772588722	-3.28569519	2.565026278	2	0.0009995	1.307343794	7.108244958	1.098945566	0.196399345	0.191176471	3.676470588	0.857142857
1.969521997	1.316169381	0.760099439	-0.071611562	5.96870756	-1.512624976	4.770693099	2	0.693647056	1.613075135	8.028781488	0.693647056	0.124185137	0.470588235	-1.470588235	0.644230769
0.937613203	0.242227429	-1.482153739	-0.275846562	3.33220451	-1.584347171	2.302685088	1	1.098945566	1.573359935	7.145196924	1.098945566	0.208201893	0.132352941	-3.676470588	0.722222222
-0.637916647	-0.566955084	-1.529058721	-0.577690031	3.761200116	-2.756715373	2.565026278	1.5	0.916690652	3.420038525	6.60394518	0.693647056	0.219512195	0.161764706	-5.882352941	0.740740741
2.445388443	-0.632929778	2.224729063	4.700497674	5.583496309	-1.228720974	3.737693428	2	0.693647056	1.201791746	7.888709899	0.693647056	0.338207724	0.426470588	26.47058824	0.77027027
1.946172347	-0.624800417	2.394882043	3.31230879	5.796057751	-1.434049618	4.317501447	2	0.693647056	1.726884039	7.766417322	0.693647056	0.326694915	0.573529412	17.64705882	0.770491803
-0.495935554	-2.160712546	-0.406764303	0.555861924	3.044522438	-3.296537943	2.565026278	1	0.916690652	2.131380366	6.152734822	0.0009995	0.304255319	0.132352941	4.411764706	0.538461538
-1.689721566	-0.061900292	-0.026494454	-0.27852791	3.433987204	-2.712668693	2.302685088	1	2.917824785	2.428816327	7.169350786	1.098945566	0.245573518	0.294117647	-1.470588235	0.571428571
-1.555725689	1.984330633	-1.026049996	-0.639022662	4.077537444	-3.142875522	3.218915824	1	2.197335682	2.533362115	8.494947787	2.302685088	0.229038855	0.176470588	-4.411764706	0.621621622
3.811829578	0.160063993	-0.425833414	-0.751022535	6.023447593	-0.823038946	4.927260932	3	0.693647056	0.673968133	7.58172015	0.0009995	0.158511723	0.323529412	-5.882352941	0.6625
-1.818980385	-2.179051732	0.448603869	-2.217616614	4.110873864	-3.014366353	2.302685088	1	1.504299594	3.758545915	6.152734822	0.0009995	0.306382979	0.205882353	-5.882352941	0.083333333
-0.617301342	-1.38310488	-1.122232271	-0.646089987	4.605170186	-2.354884703	4.043068812	1	1.609637892	2.554104937	6.876265644	0.0009995	0.276573787	0.220588235	-5.882352941	0.710144928
-1.646725938	-2.160712546	-0.770761605	0.129302551	3.17805383	-2.842296135	2.397986178	1	2.639128756	2.519457871	6.152734822	0.0009995	0.304255319	0.176470588	0	0.647058824
-1.498951003	0.361774745	-0.425483604	0.011479048	4.094344562	-3.389668998	2.77265122	1	1.38654433	3.029250368	7.604894979	1.098945566	0.234063745	0.308823529	-2.205882353	0.733333333
1.748976284	2.162171778	-0.420900977	-0.320348606	5.669880923	-1.505392214	4.890356647	2	1.098945566	1.529769704	7.74673334	1.609637892	0.082541054	0.279411765	-2.941176471	0.649350649
-0.568823279	-2.164698366	-0.365384167	-0.929606018	4.454347296	-2.697530506	3.401230714	1.5	1.38654433	2.898081668	6.156981104	0.0009995	0.305084746	0.176470588	-2.941176471	0.411764706
0.365943035	-0.169963059	-2.01424403	0.398014787	2.995732274	-2.0292445	2.48498998	1.5	1.609637892	1.974009452	6.894671053	0.693647056	0.19858156	0.132352941	-2.941176471	0.944444444
-1.039524538	-0.155697055	-0.251967878	-0.798820738	3.63758616	-2.419118909	2.397986178	1	2.015036345	2.694451216	7.157736263	1.098945566	0.255451713	0.220588235	-2.941176471	0.461538462
-2.572638759	-1.839590976	1.024628446	3.618104885	3.218875825	-3.422046126	2.302685088	1	2.397986178	3.538597217	6.551081764	0.0009995	0.301428571	0.264705882	20.58823529	0.722222222
-0.917857333	0.931969154	-0.66569516	0.26801874	4.077537444	-2.893736636	3.332240224	1	1.791926122	2.263580988	7.503841298	1.38654433	0.184573003	0.220588235	0	0.7
-0.184049145	0.545605629	-0.858091973	-0.293151226	3.737669618	-2.037836406	2.708116866	1	1.609637892	2.238931055	7.021977315	1.098945566	0.16235504	0.176470588	-2.205882353	0.619047619
-1.245073307	0.891410173	-0.870196837	0.144245121	3.891820298	-3.200018953	2.995782272	1	1.504299594	2.728073007	7.10988028	1.38654433	0.155228758	0.161764706	0	0.653846154
-1.785576161	0.079207141	1.419094672	-0.243264128	4.094344562	-3.245723536	2.639128756	1	2.079566534	2.887133843	7.556428492	0.693647056	0.226868792	0.367647059	2.941176471	0.3
-1.668152813	-0.883735251	0.376699756	0.012377306	4.060443011	-3.677286988	2.48498998	1	1.704929894	2.66100544	6.630684705	0.693647056	0.258575198	0.294117647	1.470588235	0.5
-1.664212275	-2.179051732	-1.231122602	0.150127209	2.833213344	-3.7146287	2.302685088	1	1.38654433	2.942972433	6.152734822	0.0009995	0.306382979	0.161764706	-1.470588235	0.75
-0.024328156	0.16893591	-1.14307367	-0.111431648	4.48863637	-2.137089362	3.970310781	1	1.609637892	1.903983378	6.840547599	1.098945566	0.190374332	0.191176471	-2.941176471	0.737704918
-0.93419889	-2.160712546	0.671375773	-1.240478772	3.433987204	-2.489309772	2.302685088	1	1.946052996	2.539312423	6.152734822	0.0009995	0.304255319	0.176470588	0	0.1
-0.966146874	-1.949422885	-1.309206681	0.392761104	3.258096538	-2.407489092	2.565026278	1	2.351470491	2.254492975	6.41181991	0.0009995	0.302134647	0.161764706	-0.735294118	0.8
-0.69404846	0.459397639	0.039309983	0.927205623	3.828641396	-2.461143061	3.044570056	1	1.609637892	2.559231828	7.121253261	1.098945566	0.180936995	0.279411765	4.411764706	0.678571429
0.675520468	-0.133511076	-1.073408704	0.257757562	2.772588722	-2.058993801	2.302685088	2	0.693647056	2.959834665	6.977282274	0.693647056	0.201492537	0.147058824	0	0.7
0.237743681	-0.931715176	-0.026611214	-0.357920728	5.023880521	-2.146320455	4.077554393	1	0.693647056	2.446479901	6.424870645	0.693647056	0.246353323	0.279411765	-1.470588235	0.540540541
-0.748552377	0.091357728	-1.666393284	-0.526749646	4.077537444	-2.390545537	3.218915824	1	1.504299594	2.818412152	6.857515114	1.098945566	0.20084122	0.147058824	-5.882352941	0.761904762
-1.801481177	1.03605094	0.889780992	-0.989823822	4.234106505	-3.500651414	2.397986178	1	2.015036345	2.71844526	7.5267181	1.38654433	0.17447496	0.323529412	-1.470588235	0.285714286
1.445210629	2.442092972	-0.30346344	-0.272886536	4.49980967	-1.533334578	3.367330312	2	1.098945566	1.947454565	8.262559231	2.197335682	0.146542828	0.308823529	-2.941176471	0.666666667
-1.620702245	0.667001884	0.201801537	-0.75280096	4.584967479	-2.738314913	3.295873902	1	2.302685088	2.930505834	7.368971033	1.38654433	0.203656999	0.308823529	-2.941176471	0.475
0.289156412	2.293543594	0.215767784	0.305322164	5.099866428	-1.924000415	4.204707545	1	1.38654433	1.887534386	8.126222825	1.946052996	0.129804849	0.382352941	0	0.705882353
2.254244895	1.476660597	3.275752395	-0.655204925	7.931284762	-1.323361329	5.081410576	2	0.693647056	1.386625962	8.127995351	1.38654433	0.175324675	0.617647059	2.941176471	0.121546961
1.04262828	0.255130969	1.14199046	-0.593349484	5.220355825	-1.598009955	3.434019462	1.5	1.098945566	1.939196063	8.233503406	1.38654433	0.326162019	0.441176471	-1.470588235	0.4375
3.482129871	-2.179051732	-1.106231607	-0.46444012	2.833213344	-0.786259777	2.302685088	2.5	0.693647056	0.661394184	6.152734822	0.0009995	0.306382979	0.132352941	-2.941176471	0.6
0.561308508	-0.560905977	-0.787271631	0.500839395	3.610917913	-1.657288863	2.397986178	1	1.791926122	1.343428301	6.64509227	0.693647056	0.22236671	0.117647059	2.941176471	0.611111111
2.177607042	1.927152919	0.854079578	0.255562288	6.37331979	-1.244543985	5.017286459	2	0.693647056	1.578913582	7.813996079	1.791926122	0.131717172	0.485294118	0	0.680272109
-0.587100301	1.012663313	-1.187121533	-0.168017656	3.63758616	-2.347057432	3.135537693	1	1.791926122	2.331299832	8.188133692	1.791926122	0.270150083	0.235294118	-4.411764706	0.806451613
-0.48447015	0.131422818	1.294019035	-0.044960165	5.420534999	-2.199215569	3.912043005	1.5	1.609637892	3.050489854	7.648740266	0.693647056	0.228789323	0.382352941	2.941176471	0.378378378
-0.501458921	-1.825137278	0.6310171	-0.823546556	4.234106505	-2.3330443	2.48498998	1	1.704929894	2.308703667	6.635947868	0.0009995	0.307086614	0.308823529	-1.470588235	0.352941176
-0.21819554	-1.430606653	0.144413287	0.312513035	4.077537444	-2.12770586	2.708116866	1	1.946052996	1.854120427	6.975414862	0.0009995	0.290654206	0.308823529	1.470588235	0.619047619
0.299716972	0.322211818	1.081440512	1.069333907	4.521788577	-2.138576619	3.218915824	1	0.693647056	2.363333093	6.65672781	1.609637892	0.201799486	0.426470588	5.882352941	0.633333333
-0.789498986	0.268211008	-0.541898106	0.706958965	4.007333185	-2.545684509	3.178095496	1	2.079566534	2.133299398	7.412160939	1.098945566	0.22826087	0.323529412	0	0.869565217
-1.626697972	0.860501751	0.893533987	-0.735957214	4.007333185	-3.306758203	2.77265122	1	2.48498998	2.177562908	7.993620332	1.609637892	0.254895341	0.308823529	0	0.294117647
-0.474918499	-2.065322265	2.532982811	0.125978426	4.941642423	-2.889179192	2.565026278	1	1.098945566	2.326471391	6.897705953	0.0009995	0.357575758	0.382352941	8.823529412	0.071428571
-0.550226023	-2.074229689	1.447022666	-1.439603408	4.736198448	-3.411247718	2.77265122	1	1.253048642	1.751060477	6.721426906	0.0009995	0.343373494	0.338235294	-1.470588235	0.105263158
-1.577494695	-2.160712546	-0.15862612	-1.125990437	3.295836866	-2.768941062	2.302685088	1	1.791926122	3.358321371	6.152734822	0.0009995	0.304255319	0.176470588	-2.941176471	0.333333333
2.709570143	-0.939396771	-0.200007119	-0.511239456	6.244166901	-1.190825289	5.030444457	2	0.0009995	1.560522363	6.668229519	0.0009995	0.207115629	0.220588235	-1.470588235	0.482587065
-2.407955503	1.257581651	-0.59106971	-0.219301286	3.135494216	-3.605347071	2.708116866	1	2.397986178	3.111296602	7.820439917	1.791926122	0.209955841	0.205882353	-1.470588235	0.6
-2.927804066	0.297708397	-0.605763297	-0.214804991	3.401197382	-3.552267704	2.565026278	1	3.020473665	3.291734117	7.4960979	1.098945566	0.232093282	0.235294118	-2.205882353	0.647058824
-1.190823687	-1.98031816	-0.058591765	0.762764062	3.663561646	-3.042978883	2.48498998	1	1.704929894	2.602230056	6.78784611	0.0009995	0.338218715	0.294117647	2.941176471	0.705882353
-1.509960051	-0.142395765	-0.3732071	-0.604160707	3.912023005	-3.174468429	3.178095496	1	1.946052996	2.691130933	6.639877141	1.098945566	0.209150327	0.235294118	-2.941176471	0.538461538
0.52039052	-0.393036748	-0.828621945	0.025252438	3.761200116	-1.828440888	2.944491609	1.5	1.609637892	1.950500967	7.527794526	0.693647056	0.279182356	0.147058824	0	0.607142857
-1.473055562	-0.087663072	-0.844287431	0.278643101	3.258096538	-3.400609319	2.397986178	1	1.38654433	2.980159544	7.239933309	1.098945566	0.254662841	0.191176471	0	0.705882353
-1.692326205	-0.472128346	0.019707766	-0.382995609	4.043051268	-3.361879548	2.995782272	1	1.609637892	3.113164552	6.742881815	0.693647056	0.220518868	0.220588235	0	0.44
-0.911856693	0.601437234	-0.081788913	-0.207087582	4.543294782	-2.57033116	3.610944939	1	1.791926122	2.582100504	7.731492468	1.098945566	0.217200527	0.235294118	0	0.509433962
3.771901925	3.723126233	2.315426837	-0.098916751	7.305860033	-0.894762499	5.537338204	3	0.693647056	0.659993213	9.105091072	2.77265122	0.121542051	0.676470588	0	0.528046422
6.760899386	0.224161314	2.261755488	-0.528783689	4.49980967	-0.335073216	2.302685088	5	0.0009995	-0.318164432	7.543273876	1.098945566	0.24470339	0.338235294	5.882352941	0
1.315634958	0.728264411	-0.278515738	-0.058071384	4.890349128	-2.199669211	3.871221844	2	0.0009995	2.585910983	7.470794344	1.098945566	0.179954442	0.352941176	-2.941176471	0.75
-0.858087208	2.181994659	0.336913794	-0.226184357	5.081404365	-2.659752769	3.637612475	1	1.871956011	2.330823618	7.623153557	1.946052996	0.099266504	0.367647059	-1.470588235	0.588235294
-0.2919298	0.315573375	3.043864553	1.567738456	5.164785974	-2.475142657	3.637612475	1	1.38654433	2.182813117	8.135640196	1.098945566	0.285295841	0.676470588	10.29411765	0.537037037
-3.227874996	0.43054985	1.455367066	-1.110594122	4.094344562	-3.863232841	2.397986178	1	3.178095496	3.256370899	7.197436103	1.098945566	0.190868263	0.338235294	0	0.142857143
-0.532176989	-1.072315195	-1.286323091	-0.649239499	3.912023005	-2.146076946	3.465767152	1	1.871956011	2.372254398	6.87005445	0.693647056	0.301142264	0.191176471	-5.882352941	0.710526316
-0.37800357	1.071528967	-0.57782299	0.184555362	3.295836866	-2.285536997	2.639128756	1	1.946052996	1.928992709	7.375256405	1.38654433	0.15726817	0.220588235	0	0.666666667
-2.835553679	-1.649974297	-1.144153142	1.256253908	2.564949357	-3.847513366	2.397986178	1	2.48498998	3.404999418	6.568079316	0.0009995	0.280898876	0.132352941	4.411764706	0.818181818
-2.398791952	0.340097659	1.334999107	-1.590631688	4.919980926	-3.169211827	2.944491609	1	2.565026278	3.36847273	7.301823016	1.098945566	0.210384356	0.352941176	-2.941176471	0.137931034
-2.010636141	-0.253613445	1.027551754	1.794388964	4.369447852	-3.295863893	2.995782272	1	2.442433988	2.795772174	7.266129478	0.693647056	0.240391335	0.426470588	8.823529412	0.735294118
-0.075141005	2.052713922	0.533987555	-0.572377816	5.111987788	-2.251270472	3.784212361	1	1.609637892	1.863016622	7.754053068	1.791926122	0.111969112	0.338235294	-1.470588235	0.451612903
-1.616338828	-1.217017286	-0.251652154	0.192764305	4.276666119	-2.836557914	3.526389936	1	2.251397056	2.877106494	6.670767588	0.0009995	0.239543726	0.279411765	0	0.666666667
2.02402138	1.909931881	0.468960882	-0.412189845	4.927253685	-1.321502376	3.637612475	2	0.693647056	1.726504584	7.830426015	1.791926122	0.135135135	0.294117647	0	0.424242424
1.89753243	0.430571592	-0.079733594	0.722261575	3.555348061	-1.462013097	2.48498998	2	0.693647056	1.769990815	7.899895694	1.38654433	0.276974416	0.220588235	4.411764706	0.6
-0.008059444	-0.20653892	0.871109873	-1.210600644	4.077537444	-2.426997195	2.397986178	1	1.098945566	2.108852951	7.328438009	0.693647056	0.240315167	0.279411765	-1.470588235	0.2
0.72642461	-2.131192487	-0.956098712	1.157138413	3.135494216	-1.591093688	2.708116866	1	1.098945566	1.876583016	6.188266176	0.0009995	0.303901437	0.147058824	4.411764706	0.777777778
-0.043137737	1.939852244	0.712130546	0.072374464	5.030437921	-2.383738624	4.025369548	1	1.38654433	1.910068035	8.082711443	1.946052996	0.167078443	0.426470588	0	0.61038961
0.156889846	3.190527441	2.45595953	0.778406546	5.96100534	-2.014580106	4.418852656	1	1.38654433	1.990039706	9.241742232	2.890427312	0.205543173	0.676470588	4.411764706	0.597014925
-0.973322455	-2.160712546	0.434728683	-0.557602757	4.836281907	-2.482290937	3.784212361	1	1.791926122	2.76144836	6.152734822	0.0009995	0.304255319	0.323529412	-1.470588235	0.458333333
-0.29022343	1.284924862	0.056656649	1.168160593	3.433987204	-2.593837279	2.77265122	1	1.098945566	2.354240937	8.188689402	1.791926122	0.238611111	0.264705882	5.882352941	0.681818182
-0.766354305	-1.447713973	0.941599194	0.191353923	4.844187086	-2.956119173	2.708116866	1	1.098945566	2.686583723	7.782390753	0.0009995	0.362385321	0.426470588	1.470588235	0.564102564
3.566653757	0.57416798	2.046462633	-0.063038242	7.374629015	-1.036449677	5.087602508	3	0.0009995	1.526144333	7.836765178	1.098945566	0.229462875	0.573529412	1.470588235	0.454308094
0.006446955	0.854017367	0.218016912	-0.351764021	4.290459441	-2.125549592	3.367330312	1	1.098945566	2.392660665	7.288245085	1.38654433	0.174982912	0.323529412	-1.470588235	0.540540541
-0.158709413	1.499404105	0.232667706	-0.524687182	5.402677382	-2.093765869	4.007351367	1	1.609637892	2.145121106	7.739794894	1.609637892	0.158833768	0.294117647	-1.470588235	0.47311828
0.045961238	-0.444908509	0.905741972	0.263252383	3.931825633	-1.949015977	2.639128756	1	1.791926122	1.804756482	6.846944202	0.693647056	0.226354942	0.308823529	4.411764706	0.411764706
1.695906892	0.149722034	-0.196272171	0.496018061	4.691347882	-1.572273302	3.784212361	1.5	1.098945566	1.006149693	7.054450522	0.693647056	0.175302245	0.220588235	2.941176471	0.603448276
0.226434346	-0.868619648	-2.498983255	-0.133451633	2.890371758	-1.8583508	2.397986178	1	1.098945566	2.340132067	7.001246533	0.0009995	0.227686703	0.073529412	-5.882352941	0.923076923
0.406696269	0.165284523	-1.900172616	-0.899066005	4.025351691	-2.435677022	3.295873902	1	0.693647056	1.905569022	7.491646031	1.098945566	0.247071946	0.161764706	-8.823529412	0.8
-1.874929604	-0.384673281	0.235375485	-0.438295311	3.526360525	-2.915231406	2.302685088	1	2.674217613	2.744791325	7.258412855	0.693647056	0.254929577	0.279411765	-0.735294118	0.461538462
-1.15954971	2.302786136	-0.580816403	-0.327464022	4.369447852	-2.781338588	3.610944939	1	1.791926122	2.73217756	8.016318229	2.079566534	0.131023102	0.25	-2.941176471	0.648148148
2.143227637	0.846066852	1.960947445	-0.954778369	6.37331979	-1.390477485	4.510870495	2	0.693647056	1.481682832	7.569412308	1.38654433	0.200206398	0.455882353	0	0.198529412
-0.741917924	0.598202057	-0.738407719	0.407126753	3.912023005	-2.400186933	3.295873902	1	1.38654433	2.919317482	7.707512644	1.38654433	0.240898876	0.264705882	-0.735294118	0.8
0.762299398	-1.399468375	-0.596986096	-0.541156692	3.951243719	-2.282156879	2.944491609	2	0.693647056	2.606561649	6.575077235	0.0009995	0.252440725	0.176470588	-2.205882353	0.52
0.52985643	-0.115115398	1.064514513	-1.095206903	5.049856007	-1.938934535	3.258134999	1	0.693647056	2.227523638	7.631916998	0.693647056	0.255937954	0.397058824	-2.941176471	0.333333333
0.756269656	-1.788534991	-0.038518846	-1.062144009	3.433987204	-1.910145628	2.302685088	2	1.098945566	2.577523944	6.555358314	0.0009995	0.295874822	0.147058824	-1.470588235	0.266666667
3.661122973	-2.153561242	0.347679506	-1.050367263	5.749392986	-0.983457041	4.543305421	3	0.0009995	1.441087198	6.154860217	0.0009995	0.303609342	0.279411765	-2.941176471	0.357798165
1.914239461	0.333126505	-0.156476437	-0.730513668	5.209486153	-1.313938118	3.891840706	2	1.098945566	1.480919473	7.800573064	1.098945566	0.254299754	0.25	-2.941176471	0.487179487
-1.073011672	1.176287231	1.216119598	0.613937096	4.158883083	-2.630173054	2.639128756	1	1.609637892	2.94451679	7.964503711	1.791926122	0.231838721	0.397058824	5.147058824	0.5
-2.863884784	-1.045385485	-1.609104723	-0.323732575	2.708050201	-3.946872335	2.302685088	1	2.944491609	2.876191476	7.141245914	0.693647056	0.321456849	0.132352941	-4.411764706	0.75
0.272981804	-0.089312265	-0.541744026	1.250055447	3.258096538	-1.832013443	2.639128756	1	1.38654433	2.004383756	7.812378611	1.098945566	0.304330231	0.205882353	5.147058824	0.764705882
2.012650615	0.31500212	0.775732645	-2.191397403	4.624972813	-1.291083813	2.995782272	2	0.693647056	1.773985916	7.380256412	1.098945566	0.220074813	0.205882353	-4.411764706	0
0.980948761	0.416219709	0.466344022	-0.508128148	4.672828834	-1.977312783	3.367330312	1.5	0.693647056	2.06025945	7.333677049	0.693647056	0.168517309	0.338235294	-1.470588235	0.477272727
-1.489415431	-0.400036479	-0.107579743	0.233847994	3.80666249	-3.167805158	2.708116866	1	1.704929894	2.914259603	6.751102639	0.693647056	0.212865497	0.25	1.470588235	0.590909091
-0.656990566	-0.023179394	-0.741054909	2.63755908	2.397895273	-2.154660653	2.302685088	1	2.302685088	2.106391202	7.080868738	0.693647056	0.19764508	0.147058824	11.76470588	0.9
2.227185315	-0.453504161	-1.394664028	0.403887172	4.477336814	-2.398131256	2.77265122	2.5	0.693647056	0.872383232	7.611348212	0.693647056	0.293419099	0.117647059	0	0.76
4.400511075	2.619751557	0.03024755	-0.430846877	5.463831805	-0.893641021	3.688904454	3.5	0.0009995	0.980318102	8.152198304	2.197335682	0.11639297	0.338235294	-2.941176471	0.601941748
1.086463542	2.930727954	-0.201551264	0.978054603	4.521788577	-1.919397195	3.784212361	2	1.253048642	1.925824632	8.990939931	2.48498998	0.178206725	0.308823529	2.941176471	0.791044776
1.127637825	1.68625709	-0.072941907	-0.828777185	4.317488114	-1.628047502	3.218915824	1.5	1.098945566	1.783989366	8.391403412	1.946052996	0.223179859	0.308823529	-4.411764706	0.538461538
0.031746177	-0.553968628	-1.211315668	-0.322964994	4.844187086	-2.050874473	4.29047314	1	1.609637892	1.908920093	6.630684705	0.693647056	0.220316623	0.264705882	-5.882352941	0.836734694
3.297821124	-0.023367013	-0.788533456	-0.368679872	4.304065093	-0.821898038	3.218915824	2	0.406131553	0.656054499	7.424165878	1.098945566	0.263126492	0.205882353	-2.941176471	0.634146341
-1.584041612	1.916911934	-0.580179572	0.584312305	4.110873864	-2.737433744	3.367330312	1	2.397986178	2.780130584	8.143808267	2.079566534	0.186809994	0.294117647	0	0.822222222
3.202037119	2.127093097	-0.144727773	-0.166226687	5.003946306	-0.936550983	3.951262949	2	0.0009995	1.094878127	8.038512344	2.079566534	0.153324726	0.294117647	-1.470588235	0.61627907
-1.240147266	-2.160712546	-1.393970031	-0.04159097	2.995732274	-2.635931784	2.565026278	1	2.397986178	2.377983814	6.152734822	0.0009995	0.304255319	0.191176471	-3.676470588	0.8125
-1.768275074	-2.161516188	-0.361601195	-0.268789214	3.401197382	-3.49765456	2.48498998	1	2.302685088	2.378608951	6.163316909	0.0009995	0.305263158	0.205882353	-0.735294118	0.533333333
-1.690084147	-0.076317922	1.139318863	7.351718235	2.564949357	-2.993591709	2.397986178	1	2.079566534	3.002130371	7.218177572	1.098945566	0.251466276	0.102941176	41.17647059	0.909090909
0.149689965	-0.838532	-1.077289715	-0.253418758	3.526360525	-2.094454437	2.77265122	1	0.693647056	2.628249131	6.801284147	0.693647056	0.26807564	0.176470588	-2.941176471	0.681818182
1.315932718	-2.00305417	-0.535432645	-0.45007447	3.951243719	-1.733439568	2.565026278	2	1.098945566	1.934718043	6.408530439	0.0009995	0.308072488	0.235294118	-2.941176471	0.6
-1.309165289	-0.576941117	-2.489959961	-0.656884813	2.397895273	-2.513306124	2.302685088	1	2.639128756	2.356857827	7.3382388	0.693647056	0.284135241	0.102941176	-8.823529412	0.9
0.335868937	-1.607453114	-1.243928623	-0.689506918	4.077537444	-2.157763508	3.091087907	2	1.253048642	2.786533733	7.505492825	0.0009995	0.356985699	0.191176471	-5.882352941	0.694444444
1.388421901	-0.191302604	-0.350009042	-1.02371345	3.555348061	-1.823288359	2.565026278	1.5	0.693647056	1.617930697	7.136484004	0.693647056	0.221957041	0.161764706	-2.941176471	0.375
-1.82617958	-2.164698366	-0.659681422	-0.809081916	3.526360525	-3.20388967	2.48498998	1	2.251397056	2.813390713	6.156981104	0.0009995	0.305084746	0.147058824	-2.941176471	0.461538462
-1.102718424	1.162461613	-1.138228102	-1.285846613	3.951243719	-3.173139495	2.708116866	1	0.693647056	3.375170102	7.258412855	1.38654433	0.136619718	0.161764706	-7.352941176	0.551724138
-0.373838261	-2.179051732	0.883180997	-1.956519747	4.418840608	-2.162518087	2.565026278	1	1.704929894	2.2939356	6.152734822	0.0009995	0.306382979	0.205882353	-2.941176471	0
-1.313831336	-2.14031217	1.141055844	-1.546506392	4.382026635	-2.702499597	2.639128756	1	1.791926122	3.038477927	6.169612825	0.0009995	0.30334728	0.264705882	-1.470588235	0.066666667
2.000500175	0.566340066	-1.380115178	-0.382225637	4.204692619	-1.232378141	3.526389936	2	1.098945566	1.436827388	7.11232826	1.38654433	0.193154034	0.161764706	-4.411764706	0.725
-1.363955144	0.902884726	2.048300302	-0.185950855	4.912654886	-2.828331816	3.178095496	1	1.946052996	2.827113479	7.637716915	1.38654433	0.199518072	0.426470588	4.411764706	0.225806452
1.323244405	0.01217571	-1.201391179	-0.313471397	3.295836866	-2.10399868	2.708116866	2	1.098945566	1.548928624	7.401231875	1.098945566	0.257020757	0.205882353	-4.411764706	0.75
0.547442092	1.309641238	2.678231205	-0.485181637	5.003946306	-1.741584982	3.135537693	1	1.253048642	1.829465463	8.392310236	1.791926122	0.253342397	0.544117647	2.941176471	0.193548387
-0.160468189	-0.634792396	-1.213679958	-0.699317776	2.772588722	-2.083796691	2.302685088	1	1.38654433	2.38590491	6.569482823	0.693647056	0.224403927	0.132352941	-4.411764706	0.6
-1.603960697	2.10043394	1.085221823	0.550879705	4.615120517	-2.983803703	3.434019462	1	1.609637892	3.366095732	8.711937433	2.197335682	0.225020576	0.455882353	2.941176471	0.612244898
2.034738013	3.614368115	4.537550755	0.111154363	6.018593214	-1.92025474	3.828663135	2	0.693647056	1.104754454	9.043931652	2.995782272	0.148576828	0.794117647	7.352941176	0.136363636
3.103554126	4.182960762	3.849609392	-0.42415287	7.182352112	-1.229717057	4.828321737	3	0.693647056	1.302193539	8.748463789	2.890427312	0.047770195	0.823529412	1.470588235	0.296153846
1.779611651	4.245238831	2.010590182	0.03161796	6.198478716	-1.508225296	4.624982617	2	1.098945566	1.481925672	8.756052757	3.135537693	0.062844542	0.647058824	0	0.581818182
3.29161389	-2.153561242	-0.158547189	-0.878094177	3.912023005	-0.818710404	2.397986178	2	0.0009995	1.082638433	6.154860217	0.0009995	0.303609342	0.191176471	-2.205882353	0.384615385
-0.897248894	1.977904897	-0.530179961	-0.871502356	4.477336814	-2.400186933	3.295873902	1	1.791926122	2.732862927	8.279697387	2.079566534	0.19147857	0.220588235	-4.411764706	0.526315789
0.096882941	2.493084097	2.407697436	-0.724163764	5.857933154	-2.753291791	3.583546716	2	1.098945566	2.692211	7.935587743	2.079566534	0.1019678	0.514705882	1.470588235	0.193548387
0.310303747	1.373354678	0.698183487	-1.294321689	3.784189634	-2.727899364	2.565026278	1	0.0009995	2.459544802	7.595387782	1.38654433	0.141277024	0.264705882	-2.205882353	0.214285714
-1.501658692	0.95516859	2.062239043	0.573103665	4.143134726	-2.826815862	2.397986178	1	2.48498998	2.479754767	8.188133692	1.791926122	0.276820456	0.382352941	8.823529412	0.25
0.422256521	0.625769922	-0.579227936	-0.319512718	4.094344562	-2.776093464	3.091087907	1.5	0.693647056	2.072018083	7.268223719	1.098945566	0.174337517	0.220588235	-2.205882353	0.606060606
-0.573255584	0.325157738	1.564149648	0.035397453	5.726847748	-2.586993335	3.465767152	1	1.098945566	2.776694763	7.50439211	1.098945566	0.229625551	0.382352941	4.411764706	0.316666667
-0.552662436	0.568694016	-1.363217212	0.603069215	2.995732274	-2.836795885	2.639128756	1	1.704929894	1.874013495	7.69984286	1.38654433	0.24365942	0.191176471	-0.735294118	0.882352941
3.67609809	-1.068208144	-0.267673089	-1.874212294	4.317488114	-1.061814934	3.401230714	3	0.0009995	1.339793266	6.368188902	0.693647056	0.25728988	0.205882353	-7.352941176	0.314285714
0.364754435	-2.160712546	0.072247365	-0.769834174	4.17438727	-1.726931356	3.367330312	1	1.38654433	1.976006978	6.152734822	0.0009995	0.304255319	0.220588235	-1.470588235	0.379310345
-0.042466659	0.22713338	-1.322232753	1.504902488	2.564949357	-3.282219047	2.397986178	1	1.253048642	1.136199903	7.149917621	1.098945566	0.210361068	0.147058824	4.411764706	0.916666667
0.025628084	-0.789370265	-0.76442219	-0.391581408	3.433987204	-1.994107246	2.302685088	1	1.946052996	1.631376148	7.30653207	0.693647056	0.306040268	0.205882353	-2.941176471	0.625
-1.067331899	-2.160712546	-1.021254784	-0.386145979	3.850147602	-2.983441701	3.258134999	1	1.38654433	2.80673504	6.152734822	0.0009995	0.304255319	0.161764706	-2.941176471	0.62962963
-1.055479509	1.95444446	0.961378977	-0.819318379	4.859812404	-2.459888887	2.944491609	1	2.079566534	2.610628845	8.581481869	2.197335682	0.230682671	0.367647059	-1.470588235	0.351351351
-1.499677898	0.853838208	2.179762782	-1.401126287	5.758901774	-2.808508224	3.610944939	1	2.397986178	2.584337233	7.178546247	1.38654433	0.165522502	0.411764706	0	0.022727273
1.83134604	3.111571497	0.103662306	-0.837513233	5.332718793	-1.489779116	4.219522411	2	1.098945566	1.424643053	8.983314419	2.565026278	0.163634082	0.338235294	-4.411764706	0.533333333
-0.826519115	-1.452082151	0.05744618	0.493540625	3.784189634	-2.925617225	2.944491609	1	1.504299594	2.391313665	7.007601519	0.0009995	0.295927602	0.264705882	2.941176471	0.6
1.666036469	2.463497735	0.107058821	-0.583308031	6.013715156	-1.541120483	4.890356647	2	1.098945566	1.615374054	7.708411116	2.079566534	0.085765604	0.323529412	-2.941176471	0.541871921
0.836582205	-2.028256402	-1.047608816	0.64969087	3.36729583	-1.662420816	2.302685088	1.5	1.098945566	2.176505321	6.274763904	0.0009995	0.299435028	0.161764706	1.470588235	0.761904762
-0.630993035	0.640233561	0.384100337	-0.570098149	3.988984047	-2.315220982	2.565026278	1	2.351470491	1.85583249	7.127694502	1.098945566	0.160513644	0.25	0	0.363636364
-1.49812271	2.126629492	0.323213569	-0.29267523	4.204692619	-2.97286103	2.77265122	1	1.946052996	2.877805638	8.564649323	2.397986178	0.226969292	0.352941176	-1.470588235	0.5625
1.721296456	2.41541726	0.365991995	0.279979134	5.634789603	-1.57071467	4.787500076	2	1.098945566	1.504292192	7.981733628	1.946052996	0.103177315	0.279411765	2.941176471	0.513888889
-2.138874918	-0.773960705	1.155101874	-0.885977644	4.615120517	-3.291261144	3.044570056	1	1.946052996	3.496247452	7.588324184	0.693647056	0.328607595	0.264705882	1.470588235	0.142857143
2.02792106	2.420209551	3.498323671	-0.56751445	7.149916836	-1.352249877	4.962851623	2	0.693647056	1.689658816	8.477204391	2.302685088	0.176935887	0.735294118	1.470588235	0.243816254
-0.181878147	1.782829548	0.086884003	1.476384854	4.852030264	-2.279715401	3.989002565	1	1.609637892	1.990930149	8.913012057	2.079566534	0.268847604	0.264705882	7.352941176	0.711111111
-0.094440099	-1.26012393	1.30388294	-0.035409023	4.86753445	-2.287118724	2.890427312	1	1.504299594	1.962774594	7.290293565	0.0009995	0.298090041	0.323529412	4.411764706	0.291666667
-1.682945821	0.393570997	1.629320833	0.389934832	4.317488114	-2.806667825	2.890427312	1	2.251397056	3.00514668	7.439559897	1.38654433	0.241480611	0.397058824	5.882352941	0.363636364
-1.059196039	-0.919165212	-0.717812656	-0.59485985	3.135494216	-2.524021469	2.397986178	1	1.791926122	2.845284766	6.947938029	0.693647056	0.290105668	0.176470588	-2.941176471	0.545454545
-2.638339027	0.474319449	-0.206626923	2.270032128	3.218875825	-3.664334672	2.565026278	1	2.302685088	3.48727004	7.528332304	1.38654433	0.239784946	0.235294118	10.29411765	0.842105263
-2.269867423	2.455440494	1.880970697	2.532199392	4.290459441	-3.307742408	3.091087907	1	2.674217613	2.927336615	8.528133329	2.302685088	0.177250247	0.588235294	11.76470588	0.833333333
3.640660468	0.86640479	-0.874461247	-0.207559598	4.219507705	-1.12185433	3.218915824	3	0.0009995	1.331052331	7.118017015	1.38654433	0.158833063	0.220588235	-2.941176471	0.697674419
0.596860759	2.981279792	2.229577861	-0.573901093	5.814130532	-2.179623816	4.158898708	2	1.098945566	2.538808632	9.048997339	2.708116866	0.19706228	0.573529412	0	0.344086022
-0.150613394	-0.231903804	-0.621811952	0.305840995	3.044522438	-2.046353996	2.302685088	1	1.38654433	2.409333801	7.021977315	0.693647056	0.21677074	0.235294118	0	0.714285714
1.216347196	-2.161516188	-0.427500972	-1.287044531	3.496507561	-1.509592577	2.397986178	1	0.406131553	1.948202257	6.163316909	0.0009995	0.305263158	0.161764706	-4.411764706	0.363636364
-2.733557638	0.685734311	-0.118419934	0.145720436	4.17438727	-3.214503952	2.944491609	1	2.833272166	3.539829782	7.580700262	1.098945566	0.194387755	0.294117647	0	0.647058824
0.855012685	-2.160712546	-1.283634864	-0.375441398	3.555348061	-1.762923439	3.091087907	1	0.693647056	1.928299869	6.152734822	0.0009995	0.304255319	0.117647059	-2.941176471	0.636363636
-2.226741666	0.636087938	-1.381637652	0.709529243	3.688879454	-3.320990036	3.044570056	1	2.302685088	3.230503563	7.590347451	1.38654433	0.226376958	0.176470588	0	0.878787879
1.856129418	-2.099054558	-1.449845085	0.376795923	2.833213344	-1.149517847	2.48498998	1	0.693647056	1.079382198	6.263400167	0.0009995	0.306666667	0.102941176	0	0.75
-0.712366925	-2.161516188	-0.348354474	0.135067434	3.258096538	-2.887999574	2.639128756	2	1.791926122	3.035381928	6.163316909	0.0009995	0.305263158	0.220588235	0.735294118	0.6
1.767497399	-1.930718196	-0.543043458	-1.35522672	4.744932128	-1.758688096	3.434019462	2	0.0009995	2.368851358	6.259583376	0.0009995	0.286806883	0.191176471	-5.882352941	0.428571429
0.246588306	0.788705729	0.377495003	-0.185225774	5.384495063	-1.96923004	4.418852656	1	1.38654433	1.90425135	7.759614577	0.693647056	0.162116041	0.382352941	-1.470588235	0.603773585
-0.895758993	-0.221382849	-0.79996117	0.316044532	3.761200116	-3.576213479	2.77265122	1.5	1.098945566	2.782788501	6.749932365	0.693647056	0.192037471	0.205882353	0	0.72
0.428656354	0.633087046	0.276624672	0.009007478	5.293304825	-2.210410579	4.077554393	1	1.098945566	1.686913526	7.08422726	1.098945566	0.157585918	0.338235294	0	0.59
-1.870876775	-2.160712546	-1.415837885	0.087063653	2.708050201	-3.131880598	2.397986178	1	1.791926122	3.421700292	6.152734822	0.0009995	0.304255319	0.117647059	-1.470588235	0.727272727
-0.369890755	0.624311335	-1.369977278	0.539446463	2.944438979	-2.601385658	2.48498998	1	1.609637892	1.941383395	8.098947053	1.609637892	0.29140079	0.147058824	0	0.8125
0.308232975	1.667019329	-0.907409522	0.081166875	3.610917913	-1.824456167	3.044570056	1	1.946052996	1.388185957	7.622175084	1.609637892	0.129221733	0.205882353	-1.470588235	0.72
-0.384561148	-0.152723098	-0.503883731	-0.232069256	4.584967479	-2.377273309	4.025369548	1	1.504299594	2.29746044	6.791222586	0.693647056	0.187640449	0.25	-2.205882353	0.639344262
1.229040849	-1.929472912	-1.092827024	0.435209049	3.555348061	-1.795475102	2.833272166	2	0.693647056	2.413912893	6.694563296	0.0009995	0.324257426	0.176470588	0	0.769230769
-1.91046317	0.365335412	-0.515804224	0.69163436	3.871201011	-2.990345349	3.295873902	1	2.197335682	3.208542167	6.9177066	1.098945566	0.174257426	0.294117647	0.735294118	0.818181818
-2.456320992	-0.310868242	0.541529818	-1.056563978	4.369447852	-3.097635569	2.833272166	1	2.77265122	3.313082249	6.746413304	0.693647056	0.202115159	0.25	-1.470588235	0.263157895
2.322281795	0.591476467	-0.635540716	-0.832011416	4.454347296	-1.38230234	3.526389936	2.5	0.693647056	1.760923144	7.098376465	1.098945566	0.163636364	0.147058824	-2.941176471	0.452380952
0.265791648	-2.010787708	1.036402379	0.466622523	5.023880521	-2.484671383	3.044570056	1	0.406131553	2.356828505	6.224560409	0.0009995	0.293069307	0.338235294	5.147058824	0.444444444
-1.569833903	-0.837229557	-0.784064267	-1.126298597	3.951243719	-2.726970396	3.044570056	1	2.079566534	3.095443981	6.463031017	0.693647056	0.238689548	0.191176471	-5.882352941	0.52
-1.70652306	0.371951991	-0.854815381	0.784585297	3.135494216	-3.094880066	2.48498998	1	1.609637892	3.404246193	7.542213993	1.098945566	0.227465536	0.220588235	1.470588235	0.8125
0.232021816	2.686447331	2.120743948	-0.372103814	4.976733742	-1.793279421	3.091087907	1	1.791926122	1.689222162	8.914626262	2.890427312	0.235752688	0.529411765	1.470588235	0.333333333
-2.008618826	0.817468064	1.156997731	-0.588683651	5.170483995	-3.142394948	3.178095496	1	2.639128756	2.747022426	7.104966269	1.38654433	0.163382594	0.382352941	0	0.348837209
-1.621426205	1.436893322	-1.939802198	-0.187554701	3.465735903	-2.958726401	3.135537693	1	1.791926122	3.230730441	8.078688539	1.791926122	0.211472868	0.161764706	-5.882352941	0.896551724
0.280910787	2.523724181	-0.193623228	-0.377215759	5.036952602	-2.206081052	3.891840706	1	1.098945566	1.90820468	8.588210865	2.397986178	0.182935917	0.308823529	-2.941176471	0.625
-0.225327271	0.332370252	-0.905748853	1.020350954	2.890371758	-2.246564893	2.397986178	1	1.38654433	2.316383215	6.968851319	1.098945566	0.182502352	0.161764706	3.676470588	0.769230769
-1.957513766	-1.480413705	-0.448416549	0.833935519	3.295836866	-3.189292629	2.77265122	1	2.079566534	3.196675458	6.47389224	0.0009995	0.25308642	0.176470588	4.411764706	0.647058824
-0.355014455	-1.219381528	0.772422245	-1.215288316	5.283203729	-2.152215804	4.025369548	1	1.946052996	2.030180512	6.548220535	0.0009995	0.229226361	0.323529412	-2.941176471	0.289473684
2.129872469	-0.672436155	2.586255452	-0.696915294	5.620400866	-1.398238424	3.434019462	2	1.098945566	1.079019976	7.299798042	0.693647056	0.291891892	0.426470588	4.411764706	0.02173913
2.498160418	-0.958013418	1.710383722	-0.716786127	7.090909822	-1.222771146	4.990439389	2	0.693647056	1.130337857	7.418781483	0.0009995	0.274145171	0.455882353	0	0.293577982
0.156366697	-1.407159678	1.046018435	0.943971321	5.075173815	-1.958995389	3.044570056	1	1.609637892	1.818955288	6.885510693	0.0009995	0.280163599	0.397058824	5.882352941	0.58490566
-3.079775308	-2.124296613	-1.170058785	1.023428488	2.708050201	-3.381297691	2.302685088	1	3.349939174	3.351015232	6.190317455	0.0009995	0.303278689	0.147058824	2.941176471	0.818181818
-0.627098331	1.772871631	-0.612076739	0.544565456	4.025351691	-2.528177292	3.367330312	1	1.609637892	2.393093079	8.687611012	2.197335682	0.260920897	0.25	0.735294118	0.761904762
-0.698421048	1.410774592	-1.481614973	-0.037847138	4.189654742	-2.521502052	3.871221844	1	1.609637892	2.504560039	7.321189218	1.609637892	0.132936508	0.176470588	-3.676470588	0.814814815
-1.688075325	-0.375856634	-0.663033617	1.374719674	2.833213344	-3.320250684	2.397986178	1	2.251397056	2.492863505	7.079185237	0.693647056	0.238416175	0.176470588	5.882352941	0.769230769
1.626634371	1.039847942	0.073345999	-0.214351651	5.572154032	-1.611135782	4.488647606	2	0.693647056	2.016771357	7.799343808	1.098945566	0.172201722	0.323529412	-1.470588235	0.595419847
1.32781253	3.626477784	0.336336073	-0.30513934	5.361292166	-1.778468118	4.510870495	2	1.098945566	1.871702122	8.879611749	2.565026278	0.094933185	0.352941176	-1.470588235	0.557522124
1.88797347	-1.18670538	0.80270813	-0.649688344	5.198497031	-1.488463968	4.094361229	2	0.693647056	1.757252785	6.52795938	0.0009995	0.223684211	0.308823529	0	0.328571429
-0.326088796	1.240297597	0.061449676	1.163608045	3.610917913	-2.497374293	2.995782272	1	1.704929894	1.884914503	7.62559556	1.609637892	0.17902439	0.264705882	5.882352941	0.68
1.159452587	0.409537247	-1.148621952	0.170189713	3.218875825	-1.624153501	2.302685088	1.5	1.098945566	1.741222534	7.009409836	1.098945566	0.177055104	0.117647059	0	0.666666667
3.081245128	3.552342878	-0.203212011	0.464769416	5.659482216	-1.155232899	4.779131896	2.5	0.693647056	0.876493764	8.768418882	2.833272166	0.117610454	0.338235294	0	0.772020725
-0.343994972	-0.413360277	0.774845858	1.379465999	4.663439094	-2.121647154	3.970310781	1	1.609637892	2.388924084	6.693324907	0.693647056	0.209417596	0.367647059	7.352941176	0.666666667
1.179539113	-0.2058557	-1.054737586	0.478534384	3.135494216	-1.624153501	2.302685088	1.5	1.38654433	1.417665307	7.270313582	0.693647056	0.235212248	0.191176471	0	0.785714286
4.562659938	1.867991555	1.260560829	-0.210028383	5.493061443	-0.853315933	3.93184524	4	0.406131553	0.902672897	8.32142183	1.791926122	0.182437363	0.470588235	0	0.495145631
1.621873356	1.318515037	-1.01747744	2.048315087	2.944438979	-1.921040169	2.77265122	2	1.098945566	1.295681981	7.883823592	1.791926122	0.208364732	0.176470588	7.352941176	0.944444444
0.293986823	-2.148170715	-1.454689694	0.797836207	3.044522438	-1.77295046	2.565026278	1	1.609637892	1.805213741	6.177946189	0.0009995	0.304979253	0.117647059	1.470588235	0.823529412
2.021977886	3.322475821	-0.643210159	1.000035643	5.267858159	-1.60046225	4.605180186	2	0.693647056	1.447160318	8.837681361	2.565026278	0.126578604	0.235294118	2.941176471	0.803921569
-0.854381203	-0.540654575	-1.055175693	-0.115415819	3.891820298	-2.355323474	3.258134999	1	1.704929894	2.804288547	6.622737654	0.693647056	0.218085106	0.205882353	-2.941176471	0.735294118
1.653655183	1.23288096	-0.822571607	0.080089234	3.80666249	-1.521466851	2.995782272	2	1.38654433	1.359375745	7.313887498	1.38654433	0.133244504	0.220588235	-1.470588235	0.71875
-2.102980474	-1.952509571	-1.880117463	-0.571719836	3.526360525	-3.310361965	2.48498998	1	2.48498998	2.873158117	6.363029828	0.0009995	0.298275862	0.132352941	-6.617647059	0.791666667
0.807645514	0.077742796	-1.604828946	-0.149866238	2.63905733	-1.966906822	2.302685088	1.5	0.693647056	2.325222652	7.126891612	1.098945566	0.225702811	0.102941176	-2.941176471	0.727272727
-2.652356087	0.787989833	-0.743779239	0.510652636	3.258096538	-3.603905107	2.639128756	1	2.674217613	3.189122233	7.848543873	1.38654433	0.231069477	0.220588235	0.735294118	0.75
0.41503864	-1.409407196	0.426007361	-0.132880265	3.828641396	-2.179045037	2.48498998	1.5	0.693647056	2.686906994	6.966968081	0.0009995	0.287464656	0.338235294	0	0.533333333
-0.815827709	-2.171861491	0.611157555	-0.429908101	4.043051268	-2.653735964	2.833272166	1	1.791926122	2.356701145	6.154860217	0.0009995	0.305732484	0.191176471	2.941176471	0.235294118
2.531698736	1.660101381	2.841453238	-0.878725523	6.478509642	-1.172762815	4.465919613	2	0.693647056	1.131714442	8.202756656	1.38654433	0.160503972	0.5	2.941176471	0.038834951
-0.921228164	0.63566242	-0.048906452	0.07969464	4.043051268	-2.690420997	3.178095496	1	1.791926122	2.474312171	7.448916685	1.38654433	0.214202561	0.294117647	0	0.620689655
0.112764143	-0.778383912	1.064514513	-1.095206903	5.631211782	-2.822944051	3.555376633	2	1.38654433	2.304330399	6.766192867	0.693647056	0.258064516	0.397058824	-2.941176471	0.333333333
-0.91021075	0.976386316	1.862387057	-1.516112932	5.236441963	-2.619266444	3.178095496	1	1.791926122	2.530155059	8.065265523	1.609637892	0.247642992	0.397058824	-1.470588235	0.071428571
-0.042185665	0.660872996	-0.122245714	0.842144462	3.33220451	-2.520253009	2.833272166	2	1.791926122	2.42367971	7.898782728	1.609637892	0.269858946	0.235294118	4.411764706	0.647058824
2.796101881	-2.151291279	2.180774705	-0.171691356	6.150602768	-1.047843365	4.043068812	2	0.693647056	0.869972369	6.171702685	0.0009995	0.30480167	0.514705882	2.941176471	0.32038835
0.751911665	0.124656328	2.154307136	-0.763661346	4.317488114	-1.717182219	2.302685088	1.5	1.791926122	1.53681888	7.154616138	1.098945566	0.22265625	0.338235294	4.411764706	0
-0.983517921	-2.078215192	-1.866171124	1.357139978	2.48490665	-2.312239389	2.302685088	1	2.48498998	2.239878464	6.249977173	0.0009995	0.303088803	0.117647059	2.205882353	1
1.954334648	2.729536714	0.261636481	-0.234187635	5.318119994	-2.131602085	4.158898708	3	0.693647056	2.076565261	8.099554586	2.48498998	0.124506529	0.352941176	-1.470588235	0.585858586
-1.237407026	-1.50800448	-1.550078454	-0.220789893	3.610917913	-2.828671805	2.639128756	1	2.079566534	2.504464152	7.065614218	0.0009995	0.307429547	0.161764706	-4.411764706	0.789473684
-1.981520136	0.662712162	1.587095602	-0.084821105	4.795790546	-3.086908154	2.708116866	1	2.302685088	3.107409369	7.50439211	1.38654433	0.215859031	0.426470588	2.941176471	0.36
2.562162565	-0.859715413	-1.031606157	-0.951760146	3.36729583	-2.430912658	2.48498998	3	0.693647056	0.881255355	6.464589861	0.693647056	0.241433022	0.117647059	-4.411764706	0.5
-0.999149103	-0.052282479	-1.333787232	-0.763164205	3.295836866	-2.603788829	2.302685088	1	1.504299594	2.970489225	7.368340317	0.693647056	0.225867508	0.161764706	-5.882352941	0.666666667
0.298422403	1.106135993	-1.152759928	-0.29907911	4.912654886	-1.987975386	4.369460511	1	1.38654433	1.809179593	7.431300268	1.098945566	0.132701422	0.279411765	-5.882352941	0.845454545
-0.259347134	1.374327982	0.758149646	2.565137028	3.912023005	-2.235560259	3.218915824	1	1.38654433	2.377466806	7.890582909	1.609637892	0.186377246	0.397058824	11.76470588	0.857142857
1.300982098	2.744881738	-0.431891996	-0.150901599	5.293304825	-1.880491334	4.553887418	2	0.693647056	2.222246382	8.169619845	2.302685088	0.112684032	0.308823529	-2.941176471	0.715384615
5.290934156	-1.932869143	1.242775106	-1.582538542	8.244334048	-0.569880008	5.869299738	5	0.0009995	1.60227405	6.269098178	0.0009995	0.287878788	0.338235294	-2.941176471	0.141982864
-0.604633582	1.636026972	0.743605302	-0.116528554	4.804021045	-2.957153919	3.367330312	1	1.098945566	2.448110035	8.545197582	2.197335682	0.264488526	0.397058824	0	0.536585366
-0.23112904	2.788910076	0.08760754	0.109037374	4.727387819	-2.292634762	3.737693428	1	1.609637892	2.050160557	8.496990688	2.397986178	0.144285714	0.323529412	0	0.630769231
0.738283452	-1.722907512	0.903829082	0.611464396	3.828641396	-1.627590178	2.833272166	1	1.098945566	1.822233457	6.320770093	0.0009995	0.267985612	0.279411765	6.617647059	0.411764706
0.754127367	2.091765442	1.195639426	2.725043512	4.96284463	-2.248218544	4.043068812	2	0.693647056	2.652909314	8.216358603	2.197335682	0.183193731	0.441176471	13.23529412	0.824742268
-0.702636162	-1.617948818	0.264467683	0.455913408	3.36729583	-2.246564893	2.397986178	1	2.140183804	2.24654181	6.551081764	0.0009995	0.275714286	0.294117647	2.941176471	0.583333333
-0.896228981	3.166526357	-0.741431462	0.657970019	4.343805422	-2.610297812	3.761223371	1	1.946052996	2.36111188	9.037652383	2.708116866	0.174589969	0.279411765	0	0.852459016
-2.209339357	-0.838792176	-0.474598065	-0.507856809	3.912023005	-3.045696075	3.044570056	1	2.833272166	2.941067275	6.816736976	0.693647056	0.269441402	0.235294118	-2.941176471	0.576923077
-0.536870493	-1.572046705	-0.04676419	-1.012648932	4.510859507	-3.133772295	2.890427312	1.5	1.253048642	2.546134822	6.452050532	0.0009995	0.261829653	0.279411765	-4.411764706	0.466666667
2.921301534	-2.179051732	-0.994957475	-0.92598649	3.526360525	-1.26340389	2.995782272	3	0.693647056	1.535667756	6.152734822	0.0009995	0.306382979	0.191176471	-5.882352941	0.6
-0.012156145	1.119131398	0.973058059	-1.246850232	5.934894196	-2.137179309	4.29047314	1	1.946052996	1.54204026	7.169350786	1.38654433	0.133949192	0.352941176	-2.941176471	0.275229358
2.477257956	-2.150452807	0.153740898	-1.502188851	5.666426688	-1.242874255	4.204707545	2	0.0009995	1.848905457	6.161209431	0.0009995	0.303797468	0.161764706	-2.941176471	0.183908046
-1.397786964	-0.15552329	-1.526209418	0.935811233	2.63905733	-2.607382498	2.48498998	1	2.442433988	2.592866838	7.160069985	1.098945566	0.255633256	0.161764706	0.735294118	0.923076923
-1.784602335	-2.128170612	0.409780981	-0.772417909	4.262679877	-2.837163544	2.397986178	1	2.639128756	2.727072647	6.194407432	0.0009995	0.304081633	0.279411765	-1.470588235	0.375
-0.715135657	-0.022446295	0.398596958	0.169506334	3.583518938	-2.510668818	2.708116866	1	1.609637892	2.540063858	7.472501313	1.098945566	0.267197271	0.264705882	2.941176471	0.470588235
0.066100194	-0.954706402	2.129095047	-0.580706778	4.553876892	-2.020576982	2.302685088	1.5	1.38654433	2.651100752	7.318540212	0.693647056	0.326259947	0.367647059	4.411764706	0.071428571
1.810015385	2.482889521	1.280626847	-0.467598792	5.634789603	-1.596123581	4.276680008	2	1.098945566	1.348324445	8.324094004	1.946052996	0.12493935	0.426470588	0	0.394736842
-0.036646479	1.153341175	-0.057376851	-0.745137432	5.093750201	-2.234618952	4.060460252	1	1.704929894	1.725919965	7.491646031	1.38654433	0.157836029	0.264705882	-2.941176471	0.480519481
-0.830489108	0.987891178	-0.268516375	0.218242474	3.63758616	-2.354302356	2.639128756	1	1.609637892	2.867680839	7.750615163	1.609637892	0.219113216	0.25	0.735294118	0.631578947
0.502662085	-2.158344424	-2.148348816	-0.564917631	3.135494216	-2.215416071	2.77265122	2	1.098945566	2.640877643	6.169612825	0.0009995	0.305439331	0.117647059	-7.352941176	0.842105263
1.635406835	2.302598482	2.369319629	-0.547624187	6.638567789	-1.559549451	4.219522411	2	0.693647056	2.056104481	8.740816787	2.197335682	0.20406205	0.602941176	0	0.352941176
0.01143863	-0.263543987	-0.696972322	0.138719202	3.526360525	-2.327992874	2.397986178	1.5	0.916690652	2.9006272	7.652071221	1.098945566	0.310688836	0.191176471	0	0.65
-1.574043005	-1.274153202	-1.595111571	0.416350117	2.995732274	-3.411247718	2.48498998	1	1.791926122	2.703154377	6.622737654	0.0009995	0.242021277	0.147058824	-1.470588235	0.857142857
-0.142337799	-2.160712546	-0.832089713	-2.0536475	3.401197382	-2.895006918	2.48498998	1	1.946052996	0.966141327	6.152734822	0.0009995	0.304255319	0.073529412	-7.352941176	0.25
-0.631487799	2.163454863	-0.713680666	-0.894056127	4.691347882	-2.213839552	3.526389936	1	1.38654433	2.945800403	8.521782843	2.197335682	0.201274139	0.308823529	-7.352941176	0.7
-0.300598766	1.453720856	-0.501608868	0.439640067	3.583518938	-2.368804038	2.995782272	1.5	1.704929894	2.511462105	7.888709899	1.791926122	0.193100862	0.25	0.735294118	0.72
-0.201662075	1.400505955	0.099629721	0.256625817	5.170483995	-2.057400525	4.262693961	1	1.38654433	2.473099143	7.661998029	1.791926122	0.179680151	0.352941176	0	0.688073394
-1.258991324	0.68547357	0.413559949	-0.280064813	4.615120517	-2.769359898	3.367330312	1	1.946052996	2.732700769	7.274480252	1.38654433	0.193347193	0.308823529	0	0.476190476
5.246497427	-1.767425226	1.561428311	-1.707276441	5.97126184	-0.867387195	3.784212361	4	0.0009995	0.298715984	6.306277112	0.0009995	0.27189781	0.308823529	-1.470588235	0
-0.376405926	-0.012805495	0.12235342	0.272882525	4.343805422	-2.221858858	3.367330312	1	1.791926122	2.148691509	7.776954823	0.693647056	0.256603774	0.235294118	2.941176471	0.513513514
-0.504539271	-0.337741077	-1.640332853	-0.116143661	3.555348061	-2.370160183	3.295873902	1	1.609637892	2.373095205	6.845880939	0.693647056	0.213829787	0.102941176	-2.941176471	0.740740741
1.825541947	3.345022188	2.474905459	0.105461286	6.366470448	-1.508762667	4.787500076	2	0.693647056	1.828365149	9.576024679	3.135537693	0.2381547	0.617647059	2.941176471	0.425339367
-2.353771008	-2.179051732	-1.319361922	1.174700744	2.63905733	-3.217314544	2.302685088	1	2.917824785	2.892956039	6.152734822	0.0009995	0.306382979	0.117647059	3.676470588	0.833333333
0.698859531	-2.164698366	-0.76442219	-0.391581408	3.465735903	-2.904732445	2.708116866	1.5	0.693647056	1.535730328	6.156981104	0.0009995	0.305084746	0.205882353	-2.941176471	0.625
-1.648237563	2.050269295	1.441908836	-1.196234995	5.117993812	-2.884776819	3.434019462	1	2.302685088	2.822692284	8.546557994	2.197335682	0.216546902	0.382352941	-1.470588235	0.2
-2.222886843	-2.162037837	0.40659895	1.144330677	4.127134385	-3.462205141	2.77265122	1	2.079566534	3.310052916	6.583410605	0.0009995	0.341632089	0.352941176	5.147058824	0.714285714
-0.638601147	0.074333734	-0.673185131	0.434140357	4.356708827	-2.433595469	3.465767152	1	1.098945566	3.027889251	7.121253261	0.693647056	0.189822294	0.25	0	0.764705882
0.448271577	0.10063444	-0.392364108	-0.328533554	3.891820298	-1.828077732	3.135537693	1	1.504299594	1.63061584	7.08422726	0.693647056	0.18357083	0.220588235	-1.470588235	0.555555556
-1.627992525	-1.67614076	-0.378570933	-0.519562273	3.951243719	-3.269194935	3.044570056	1	1.946052996	2.768541688	6.385196085	0.0009995	0.268128162	0.25	-2.941176471	0.571428571
-1.99851875	0.346056725	0.071487	5.07612747	2.833213344	-3.362346559	2.639128756	1	2.079566534	3.081722422	7.577122443	1.098945566	0.233486943	0.117647059	26.47058824	0.9375
-1.905039651	-2.179051732	-1.312665311	0.148074973	2.890371758	-2.975929646	2.302685088	1	2.079566534	3.335588471	6.152734822	0.0009995	0.306382979	0.147058824	-1.470588235	0.75
-1.527513277	0.268632259	-0.566580646	-1.332870458	3.433987204	-3.578919666	2.48498998	1	0.916690652	3.360058642	6.955593562	1.098945566	0.188751192	0.191176471	-5.882352941	0.4375
1.611633437	0.285326465	1.91558545	-0.218902116	4.49980967	-3.814323338	2.302685088	2	0.0009995	0.517103926	7.522400772	1.098945566	0.235803137	0.397058824	4.411764706	0.214285714
0.61908929	0.634527204	-1.038305761	-0.309366925	3.891820298	-1.684078571	3.178095496	1	1.38654433	1.64598408	7.248504784	1.38654433	0.197012802	0.235294118	-4.411764706	0.75
-1.760121856	-2.032144917	0.022416787	1.56599779	3.33220451	-3.037984291	2.565026278	1	2.302685088	2.831886245	6.253830735	0.0009995	0.298076923	0.176470588	9.558823529	0.611111111
-1.168012199	-2.131192487	3.047451153	-0.044662728	5.438079309	-3.150454166	3.044570056	1	2.397986178	1.751315596	6.188266176	0.0009995	0.303901437	0.441176471	8.823529412	0
0.741535466	0.908992675	0.93679037	-0.300020988	6.527957918	-1.615693392	4.477348178	1	1.38654433	1.535432539	7.904335211	1.38654433	0.221853082	0.397058824	0	0.463302752
-1.041535138	-2.041893707	0.436524075	-0.619891641	4.934473933	-2.767510728	2.833272166	1	1.253048642	3.123911298	6.204559783	0.0009995	0.294949495	0.25	0	0.34375
1.29154014	1.415509225	-0.468461748	0.071221005	4.304065093	-1.752074673	3.218915824	2	0.693647056	2.366083049	8.396380797	1.946052996	0.25502144	0.25	-0.735294118	0.666666667
-0.077125997	-0.592713675	-0.529837484	1.346630229	2.833213344	-2.87253184	2.397986178	1.5	1.098945566	2.293151265	6.678343373	0.693647056	0.228930818	0.132352941	7.352941176	0.666666667
0.276040539	-2.133343522	-0.973737485	-0.154927751	3.044522438	-1.769069688	2.302685088	1	1.609637892	1.835489002	6.218602112	0.0009995	0.306772908	0.088235294	0	0.538461538
0.974981763	-0.472925441	1.469346153	0.204948112	5.484796933	-2.174402487	4.025369548	2	0.693647056	2.403378883	6.746413304	0.693647056	0.220916569	0.397058824	4.411764706	0.383561644
-2.749181318	-0.142877033	-1.507027891	0.014670964	2.564949357	-3.590093696	2.302685088	1	2.565026278	3.456900203	7.038784419	0.693647056	0.207894737	0.088235294	-1.470588235	0.7
-1.70894204	1.263736528	-1.151730772	0.688005165	3.044522438	-2.88697607	2.708116866	1	2.708116866	2.495037079	8.57621672	2.079566534	0.299962293	0.088235294	2.941176471	0.6875
-1.386193143	2.406884855	-1.455293147	-0.409243423	3.912023005	-3.686082494	2.397986178	1	0.406131553	3.566162924	8.245122229	2.197335682	0.149120504	0.205882353	-5.882352941	0.805555556
-1.607451955	-0.047579105	-0.689218896	0.131354786	3.218875825	-2.816356227	2.708116866	1	1.946052996	3.196718346	7.13089963	0.693647056	0.2048	0.191176471	0	0.647058824
-1.50781841	-1.318642342	-1.864951787	0.593147977	2.833213344	-2.572525933	2.397986178	1	2.302685088	2.932578572	7.04403377	0.0009995	0.283595113	0.132352941	-1.470588235	0.928571429
-1.755854065	0.980776745	1.801618819	0.703303832	4.605170186	-3.116610646	3.091087907	1	2.197335682	2.85375931	7.890582909	1.609637892	0.232035928	0.485294118	5.882352941	0.483870968
0.391066527	0.971953187	1.988981618	0.286830389	4.394449155	-1.842585037	2.833272166	1	1.253048642	1.956819043	7.995980812	1.609637892	0.24216908	0.441176471	5.882352941	0.32
1.362783095	2.551889315	2.012022743	1.139486214	5.996452089	-1.819858439	4.454358924	2	1.098945566	1.778468437	8.550241239	2.197335682	0.158668731	0.602941176	5.882352941	0.651515152
-0.828450405	0.933138938	0.745136111	-0.28645007	5.170483995	-2.49622629	3.737693428	1	1.871956011	2.452823533	7.321189218	1.38654433	0.168650794	0.397058824	-0.735294118	0.515625
2.593623441	1.773976446	3.04303159	-0.691591677	6.987490247	-1.107415631	4.941649565	2	0.693647056	1.106941189	8.990192454	2.079566534	0.276545364	0.632352941	1.470588235	0.2
-2.090157989	0.292179745	0.38722514	-1.32643994	3.828641396	-3.510268477	2.565026278	1	1.946052996	3.203060413	7.314553498	1.098945566	0.217043941	0.235294118	-2.941176471	0.25
-1.142000155	1.054465672	1.511004132	-1.341367307	5.298317367	-2.66326262	3.367330312	1	1.871956011	2.744091146	7.7676877	1.609637892	0.212865002	0.367647059	-1.470588235	0.142857143
1.752786526	-1.977904583	1.104628593	0.630870493	5.65248918	-1.591314109	4.110890257	2	0.693647056	1.851626268	6.265303114	0.0009995	0.292775665	0.411764706	4.411764706	0.552845528
-0.770765449	-1.99881407	-2.168714529	0.385727631	2.890371758	-2.188264836	2.639128756	1	2.079566534	2.467552294	6.34914074	0.0009995	0.302447552	0.102941176	-2.941176471	0.941176471
-0.201072391	-0.264379836	1.164140066	-0.576547488	4.369447852	-2.12770586	2.708116866	1	1.504299594	2.280671179	6.812346194	0.693647056	0.202420242	0.323529412	1.470588235	0.263157895
-0.286453512	-2.14769852	0.521171653	3.778286969	3.258096538	-2.453407983	2.833272166	1	1.609637892	1.968660038	6.476973901	0.0009995	0.330769231	0.205882353	20.58823529	0.789473684
-1.627928088	-0.387295184	0.295157047	0.010325071	3.761200116	-3.855261496	2.48498998	1	1.609637892	2.519252073	7.580700262	1.098945566	0.318877551	0.279411765	1.470588235	0.5
0.311589659	1.625032476	0.642494684	0.494371673	4.356708827	-1.907602081	3.135537693	1.5	1.609637892	2.176925306	8.218787425	1.946052996	0.215363881	0.367647059	2.941176471	0.594594595
-3.519906847	-0.019705063	-1.239585601	-0.932143196	3.218875825	-3.79400105	2.48498998	1	3.091087907	3.844146822	7.575585164	0.693647056	0.24	0.147058824	-5.882352941	0.6
-1.870189892	0.99146594	-0.574505154	0.34041143	3.850147602	-2.887999574	3.044570056	1	2.565026278	2.877042412	7.390799139	1.098945566	0.142504627	0.25	0	0.727272727
-1.092103735	-0.051117013	-1.107242425	-0.402896445	3.761200116	-2.656347821	2.995782272	1	2.251397056	2.289859858	7.215240714	0.693647056	0.2125	0.205882353	-4.411764706	0.714285714
-2.868760101	-1.564352385	-1.571118818	0.99738755	2.772588722	-3.791943758	2.302685088	1	2.302685088	3.696399884	6.572283941	0.0009995	0.271328671	0.102941176	2.205882353	0.857142857
3.962984292	4.368301482	1.722129138	-0.428847513	6.987490247	-1.088668882	4.969820244	3	0.0009995	0.891428438	9.138092315	3.135537693	0.081586585	0.573529412	-1.470588235	0.495821727
-0.338084277	2.393981774	0.845663207	1.78922407	4.304065093	-2.294989311	3.737693428	1	1.609637892	2.204801198	8.918516534	2.397986178	0.22653635	0.455882353	7.352941176	0.825396825
-1.442049599	2.03305282	0.579419581	1.387159609	4.007333185	-2.932634814	3.091087907	1	1.946052996	2.836197513	8.666647317	2.397986178	0.246641405	0.397058824	5.882352941	0.761904762
-1.863143192	-0.931683114	1.675793922	-0.983026524	4.532599493	-3.41589079	2.302685088	1	1.609637892	3.309278865	6.419996557	0.693647056	0.245928339	0.338235294	1.470588235	0.1
-0.084012238	0.923869822	-0.656791461	0.914511666	3.80666249	-2.375283422	3.434019462	1	1.504299594	1.85823082	7.138867794	1.38654433	0.153968254	0.279411765	1.470588235	0.861111111
1.475508759	1.261099436	0.884445089	1.078517934	4.343805422	-1.670598131	3.465767152	2	1.098945566	1.764044183	8.565030711	1.946052996	0.287511916	0.455882353	4.411764706	0.729166667
-1.427055641	2.424727864	0.509140689	0.026668596	4.262679877	-2.97417735	3.332240224	1	1.946052996	2.77213794	8.178919613	2.302685088	0.150631136	0.382352941	0	0.594594595
3.685735461	0.41095491	-0.191949523	0.393488426	4.043051268	-0.873071613	2.708116866	3	0.693647056	0.808450486	7.639642769	1.098945566	0.231361231	0.264705882	1.470588235	0.653846154
-0.775355859	-0.556552961	-1.332167943	0.335066616	3.17805383	-2.87978098	2.708116866	1	1.098945566	2.777063508	6.625393694	0.693647056	0.220159151	0.147058824	-0.735294118	0.777777778
-0.51808713	-1.533668541	-0.250345808	0.963817417	3.688879454	-2.931339112	2.890427312	1.5	1.791926122	2.172449329	6.624066556	0.0009995	0.272244356	0.235294118	4.411764706	0.695652174
0.336853226	-1.360161155	1.575276291	-0.82696857	6.369900983	-1.8313074	4.564358608	1	1.609637892	1.683215503	6.655441637	0.0009995	0.254826255	0.411764706	0	0.25203252
-2.187693674	-2.158344424	-0.813935239	1.181115117	2.833213344	-3.604182581	2.565026278	1	2.140183804	3.052704197	6.169612825	0.0009995	0.305439331	0.176470588	4.411764706	0.785714286
-0.819619833	0.980046312	-0.63358183	-0.099418399	3.663561646	-3.583233265	2.48498998	1	0.693647056	2.544476462	7.908019812	1.791926122	0.249724163	0.220588235	-1.470588235	0.647058824
-1.15858973	0.272180389	-0.355797516	0.825467161	3.044522438	-2.842296135	2.397986178	1	1.38654433	3.08357105	7.512618091	1.098945566	0.236482796	0.191176471	4.411764706	0.642857143
-0.625932915	-0.363782408	0.277567305	-0.150895299	4.356708827	-2.37354235	3.295873902	1	1.609637892	2.547893161	7.171657591	0.693647056	0.24500768	0.308823529	0	0.527777778
1.149975664	-2.096962473	0.030680664	0.102524497	4.204692619	-1.704010269	2.944491609	2	1.098945566	2.20815025	6.198480749	0.0009995	0.300813008	0.25	1.470588235	0.538461538
-1.681871503	-1.766075078	-0.438984297	0.033762447	4.007333185	-2.897225894	3.178095496	1	2.302685088	2.85947103	6.375026523	0.0009995	0.277683135	0.279411765	-1.470588235	0.696969697
1.650004868	-0.308559208	1.209509695	-1.452518283	4.812184355	-1.588181914	3.610944939	2	1.38654433	1.297210379	6.968851319	0.693647056	0.221072437	0.294117647	-1.470588235	0.102564103
1.146739503	3.688840921	0.417174219	-0.658273064	5.641907071	-1.568498199	4.127150514	1.5	1.38654433	1.522149809	9.017847381	2.890427312	0.128379197	0.426470588	-4.411764706	0.6
-0.093476009	-0.045022489	-1.232619309	-0.105882483	3.713572067	-2.307749923	3.258134999	1	1.38654433	2.060881595	6.70441558	1.098945566	0.203431373	0.176470588	-2.941176471	0.740740741
2.583569117	1.295011489	0.193989124	-0.646956651	4.955827058	-1.200645014	3.737693428	2	0.693647056	1.027341708	7.303843898	1.38654433	0.125168237	0.264705882	-1.470588235	0.425925926
-0.447668599	0.243142967	0.830604698	1.66343976	4.290459441	-2.208448622	3.295873902	1	1.791926122	2.266887023	7.751905763	1.098945566	0.260533104	0.367647059	8.823529412	0.68627451
-2.510496639	0.341798917	-0.724562558	-0.50894489	3.433987204	-3.80421867	2.565026278	1	2.565026278	2.889758177	7.567346193	1.38654433	0.258531541	0.191176471	-2.941176471	0.578947368
-0.420975619	-2.160712546	-1.013922727	-0.650541472	4.290459441	-2.272111749	3.663587287	1	1.791926122	2.163262842	6.152734822	0.0009995	0.304255319	0.176470588	-4.411764706	0.617021277
0.852176554	-1.806062944	0.359853612	-0.724995535	5.135798437	-2.148609356	3.93184524	2	1.098945566	2.195363637	6.318969916	0.0009995	0.277477477	0.279411765	-1.470588235	0.393939394
0.384545268	-0.842890398	-1.314340212	0.308673278	3.044522438	-2.089031236	2.639128756	2	1.38654433	2.648138536	7.179308732	0.0009995	0.240091463	0.176470588	-1.470588235	0.8125
-1.694277704	-0.7421064	-0.673689665	0.097684553	3.737669618	-3.076984863	3.135537693	1	2.48498998	2.509339544	6.516194555	0.693647056	0.232248521	0.25	-1.470588235	0.724137931
0.517162982	0.319543348	0.780976579	2.927690778	3.526360525	-2.0636922	2.77265122	2	1.098945566	2.773153169	7.361376064	1.098945566	0.217916137	0.25	16.91176471	0.681818182
-0.937209569	1.140629299	0.080443005	0.312690177	3.583518938	-3.045261841	2.708116866	1	1.791926122	2.138628914	8.083637512	1.609637892	0.230175872	0.235294118	2.941176471	0.529411765
1.655717392	2.409155592	-0.515905496	-0.468621888	4.672828834	-1.550319722	3.526389936	2	0.916690652	1.807567254	8.432288902	2.197335682	0.165033747	0.235294118	-2.941176471	0.592592593
0.266128075	-2.164698366	0.572826998	-1.423225915	4.691347882	-1.829958096	2.397986178	1	1.791926122	1.602026197	6.156981104	0.0009995	0.305084746	0.25	-2.941176471	0.210526316
-0.205926296	-2.132716593	-1.259486001	-0.159867488	3.526360525	-1.997932454	3.044570056	1	1.609637892	2.311437556	6.208592038	0.0009995	0.30583501	0.161764706	-2.941176471	0.72
-0.491879749	1.654069265	-0.780921366	-0.731765213	4.406719247	-2.177549835	3.434019462	1	1.791926122	2.363068228	8.29404989	1.946052996	0.2185	0.264705882	-5.882352941	0.673469388
0.322979112	-2.056707493	-2.086806497	1.932020704	3.663561646	-1.733439568	3.258134999	1	1.098945566	2.324818917	6.304450631	0.0009995	0.305301645	0.029411765	5.882352941	1
-1.506678078	-2.179051732	-0.13846214	-0.232761528	3.401197382	-2.780090972	2.565026278	1	1.38654433	3.657568452	6.152734822	0.0009995	0.306382979	0.220588235	1.78E-15	0.5
-1.802906776	1.57026124	-0.365797117	0.984512419	3.63758616	-2.86888675	2.708116866	1	2.197335682	3.173568036	8.394573704	2.197335682	0.259100158	0.25	3.676470588	0.75
-1.336289608	0.536525542	-1.475750728	0.143970502	3.784189634	-2.886079612	2.995782272	1	1.38654433	3.300142167	7.454720528	1.098945566	0.200810185	0.117647059	-1.470588235	0.75
0.240955241	-0.682931239	-0.074362074	0.618735692	3.784189634	-2.586840699	2.708116866	2	1.098945566	2.649165289	7.03526948	0.693647056	0.270246479	0.264705882	2.941176471	0.65
-0.814314759	-1.56497114	1.621256479	-1.090232815	4.290459441	-2.378746454	2.397986178	1	1.946052996	2.475212155	6.635947868	0.0009995	0.276902887	0.308823529	1.470588235	0.058823529
-0.940430438	0.159937621	0.927334738	-0.866485954	4.356708827	-3.183280951	2.890427312	1	1.38654433	2.418163901	7.631916998	1.098945566	0.259815802	0.352941176	-1.470588235	0.333333333
-1.808797269	0.363743526	-0.906385686	0.515553299	3.610917913	-3.630980574	2.565026278	1	2.442433988	2.160264788	7.446585683	0.693647056	0.184364061	0.161764706	1.470588235	0.708333333
-0.46589263	0.342748421	0.3941424	-0.837067679	4.262679877	-2.620109769	2.639128756	1	0.693647056	2.999969029	7.544861597	1.38654433	0.256478054	0.264705882	-1.470588235	0.35
0.266617096	1.091842205	0.349882097	0.295280754	3.931825633	-2.592927528	2.995782272	1	1.098945566	1.537649706	8.071218852	1.791926122	0.250859107	0.279411765	2.941176471	0.52
-1.35805352	-1.479893284	-1.557534419	-0.054700576	4.007333185	-2.668213307	3.688904454	1	2.302685088	2.615856546	6.483108881	0.0009995	0.25382263	0.191176471	-4.411764706	0.854166667
0.259159782	-1.813367475	-0.296046877	-1.09388833	4.219507705	-2.582489022	3.295873902	1.5	0.693647056	2.507417994	6.423248587	0.0009995	0.287337662	0.220588235	-4.411764706	0.4375
-1.160395978	-2.158344424	-0.488457957	0.773544072	3.433987204	-2.762847502	2.302685088	1	1.704929894	2.841088438	6.169612825	0.0009995	0.305439331	0.220588235	2.941176471	0.714285714
-0.691327462	-0.495969924	-0.824549376	-0.9288373	4.94875989	-2.453012554	3.912043005	1	1.704929894	2.466030823	6.626719074	0.693647056	0.213245033	0.220588235	-5.882352941	0.597222222
-3.436616562	1.516003727	0.292718375	1.538309072	3.33220451	-3.900550604	2.397986178	1	3.295873902	3.404631706	8.105609704	1.946052996	0.21823121	0.25	8.823529412	0.642857143
-1.939418589	-0.532581348	0.246877941	0.294693038	3.828641396	-3.069280962	2.397986178	1	2.944491609	2.407197478	7.491646031	0.693647056	0.29224763	0.323529412	1.470588235	0.611111111
-1.329042518	-2.15442177	-1.087671002	-1.076435816	4.718498871	-2.697134144	3.496537864	1	1.946052996	2.908646782	6.165419955	0.0009995	0.304621849	0.147058824	-5.882352941	0.542372881
-1.027420754	-0.255727764	1.200971347	3.511193171	4.025351691	-2.355168155	3.135537693	1	2.565026278	2.179047209	6.994850902	1.098945566	0.252978918	0.338235294	19.11764706	0.769230769
-1.053701012	-0.540058771	-0.446542739	0.120445381	4.317488114	-2.625154424	3.761223371	1	1.791926122	2.734857418	6.605299274	0.693647056	0.216508796	0.294117647	-1.470588235	0.730769231
0.654578213	-2.171861491	0.824194129	-1.404549952	4.356708827	-1.699263162	2.48498998	1	1.38654433	1.578513052	6.154860217	0.0009995	0.305732484	0.235294118	-1.470588235	0.125
-0.389676034	-0.973187005	-0.408122713	0.598815604	4.477336814	-2.535278994	3.465767152	1	1.38654433	2.265450954	6.76041585	0.0009995	0.219003476	0.264705882	1.470588235	0.735849057
0.34582726	-1.75487812	0.14840983	1.595873535	3.433987204	-1.839513328	2.48498998	1.5	1.946052996	1.851593004	7.04403377	0.0009995	0.334205934	0.235294118	8.823529412	0.666666667
0.663483701	-1.626736723	-0.701032245	0.320503013	4.394449155	-1.840701258	3.784212361	1	0.693647056	2.130767075	6.352631138	0.0009995	0.259581882	0.161764706	1.470588235	0.630434783
-0.757523316	-2.171861491	-1.905544136	-0.795540123	2.772588722	-2.283592292	2.397986178	1	1.871956011	2.563907427	6.154860217	0.0009995	0.305732484	0.117647059	-7.352941176	0.75
-2.233747128	1.240363049	0.392080015	1.584019973	3.761200116	-3.373540335	2.833272166	1	2.639128756	2.843589354	8.060540362	1.609637892	0.216608778	0.338235294	7.352941176	0.75
-2.859607536	-2.047103816	0.32459487	0.993169299	3.496507561	-3.733179713	2.397986178	1	3.295873902	2.726911317	6.302620807	0.0009995	0.304029304	0.279411765	5.882352941	0.611111111
3.341805985	1.437242149	0.562880925	-0.758828963	5.303304908	-1.046969056	3.555376633	3	0.693647056	1.137375007	7.3382388	1.609637892	0.131339402	0.308823529	-1.470588235	0.378787879
-0.15430441	-2.171861491	-2.275063258	-0.187129501	2.48490665	-2.544409808	2.302685088	1	1.253048642	2.04715256	6.154860217	0.0009995	0.305732484	0.102941176	-5.882352941	0.9
-2.534618948	-0.024335074	-1.289851147	-0.804895894	3.33220451	-3.529402183	2.565026278	1	2.302685088	3.471565467	7.554335348	1.098945566	0.274489261	0.161764706	-5.882352941	0.65
-0.553863509	1.021136059	0.020614837	-0.304353449	4.025351691	-2.552033132	2.565026278	1	1.098945566	2.783609112	7.893572447	1.609637892	0.22761194	0.235294118	0	0.470588235
-0.354013707	-0.894363826	0.395476629	0.07404624	3.850147602	-2.426124959	2.890427312	1	0.916690652	2.803994542	7.017507039	0.0009995	0.232078853	0.308823529	1.470588235	0.523809524
-0.448626068	1.271590903	0.480039513	0.054309684	5.036952602	-2.236502139	3.891840706	1	1.504299594	2.533994896	7.971776468	1.609637892	0.20531401	0.382352941	0	0.605633803
-0.054677814	1.237896966	2.840500208	0.114064617	5.342334252	-2.193895846	3.663587287	1	1.609637892	1.891044806	7.722677959	1.609637892	0.18769367	0.558823529	5.882352941	0.244444444
0.137148085	-2.164698366	0.959503195	3.165100011	3.33220451	-1.854344344	3.044570056	1	1.609637892	1.953091359	6.156981104	0.0009995	0.305084746	0.294117647	17.64705882	0.727272727
0.556640956	-0.502520507	0.513940418	0.04102983	4.905274778	-2.136078629	3.258134999	1	0.693647056	1.988664625	6.650280342	0.693647056	0.216041397	0.323529412	1.470588235	0.509803922
-0.987955013	1.370216298	0.056586307	0.335349918	3.850147602	-2.644527517	2.890427312	1	1.791926122	2.618725874	7.824046411	1.791926122	0.1972	0.235294118	2.941176471	0.538461538
-2.817760493	0.703766155	-2.132879113	0.421733824	2.48490665	-3.534648295	2.302685088	1	2.708116866	3.467392062	7.311219052	1.098945566	0.169004676	0.147058824	-3.676470588	1
-2.281746067	-1.589789774	-0.044577774	0.075583143	3.761200116	-3.181909355	2.77265122	1	2.565026278	3.183783049	6.82328721	0.0009995	0.295973885	0.294117647	0	0.619047619
-1.884275198	-1.819372015	-1.051698984	1.743884615	2.63905733	-3.480998183	2.48498998	1	1.609637892	3.274406	6.376728649	0.0009995	0.284013605	0.176470588	5.882352941	0.916666667
2.322039265	-2.160712546	-0.559703993	-0.82453948	3.401197382	-1.262127189	2.397986178	2	0.693647056	1.349072356	6.152734822	0.0009995	0.304255319	0.161764706	-2.941176471	0.454545455
0.677157767	2.377768803	1.708963642	0.117440192	5.225746674	-2.161199676	3.496537864	2	1.098945566	2.439570185	8.210396527	2.197335682	0.149497146	0.485294118	2.941176471	0.4375
-0.8613756	-0.051893361	0.605589612	1.22221531	4.043051268	-2.982907068	3.044570056	1.5	1.504299594	2.918342495	7.134891648	1.098945566	0.241434263	0.308823529	7.352941176	0.607142857
-0.54202509	-0.133611177	0.20654998	-1.491764781	4.189654742	-2.536726399	2.708116866	1	1.38654433	2.48765359	7.508239323	0.693647056	0.247394405	0.235294118	-4.411764706	0.277777778
-1.153111417	-2.096988226	0.631853267	-1.320283233	4.983606622	-2.54979716	3.526389936	1	2.197335682	2.542547579	6.234412687	0.0009995	0.303921569	0.279411765	-2.941176471	0.25
-0.00968278	-0.668457448	1.29644297	1.379981332	4.553876892	-1.990747965	2.77265122	1	1.609637892	2.030599016	6.885510693	0.693647056	0.255623722	0.397058824	8.823529412	0.571428571
-1.927458767	-1.566862828	-1.738803956	0.800804286	3.33220451	-3.030379676	3.044570056	1	2.525808641	2.857112548	6.579252601	0.0009995	0.272222222	0.161764706	-0.735294118	0.962962963
-0.259053041	1.181423187	-0.032684506	1.650537849	4.110873864	-2.003942184	3.637612475	1	1.791926122	2.196963255	7.348588174	1.38654433	0.142213642	0.338235294	5.882352941	0.87037037
-1.207249247	-0.902701214	0.216346544	1.095986504	3.63758616	-2.744333461	2.708116866	1	1.946052996	2.682066956	7.424165878	0.693647056	0.329355609	0.279411765	5.882352941	0.652173913
0.452123053	2.013282968	-0.091348124	-0.057920691	4.890349128	-2.488538236	3.737693428	2	0.693647056	2.853054297	7.662468285	1.946052996	0.122237894	0.323529412	-1.470588235	0.657894737
-0.809991836	-0.018339153	-0.0990415	-1.538440703	3.828641396	-2.921635916	2.565026278	1	1.098945566	2.785550742	6.940223437	1.098945566	0.22071636	0.235294118	-5.882352941	0.352941176
-0.179885734	-1.423986233	1.587333954	-1.474451021	5.081404365	-3.294109118	2.302685088	1	1.38654433	1.189415699	7.225482201	0.0009995	0.311499272	0.294117647	0	0
4.798184893	-1.77680043	0.027537042	-0.409352215	5.897153868	-0.755095955	4.219522411	4	0.0009995	1.070548863	6.371613557	0.0009995	0.278632479	0.279411765	-1.470588235	0.52
0.67457656	-2.109468112	-0.477309238	1.633672497	3.044522438	-1.849918383	2.302685088	1.5	1.38654433	1.93050994	6.220592158	0.0009995	0.30417495	0.132352941	8.823529412	0.6875
0.083443842	0.764375087	0.725862471	0.434106827	4.077537444	-2.307749923	2.565026278	1	0.693647056	2.509623476	7.804659705	1.38654433	0.230016313	0.308823529	4.411764706	0.48
1.661544638	-2.171861491	1.720687949	-1.006747944	4.762173935	-1.477214193	2.302685088	2	1.38654433	1.392582588	6.154860217	0.0009995	0.305732484	0.279411765	2.941176471	0
1.685288034	-2.171861491	0.960659574	0.131586431	4.744932128	-2.168924398	3.135537693	2	0.0009995	2.07433154	6.154860217	0.0009995	0.305732484	0.294117647	4.411764706	0.36
0.03606962	0.410863429	-0.976147979	-0.012550907	3.761200116	-3.023739899	2.397986178	2	1.38654433	2.213695602	7.392032184	1.38654433	0.235366605	0.176470588	-1.470588235	0.684210526
1.592832135	0.065029371	-0.206359064	-0.781557659	4.574710979	-1.733439568	3.663587287	2	0.693647056	1.942609652	7.498316425	1.098945566	0.259279778	0.294117647	-4.411764706	0.558139535
-2.953943495	-0.139332527	1.474383725	0.078996144	4.025351691	-3.70032814	2.48498998	1	3.135537693	3.062601157	7.006696133	0.693647056	0.204710145	0.25	7.352941176	0.153846154
0.918108502	-1.690274304	-0.76442219	-0.391581408	3.737669618	-1.938934535	2.77265122	2	1.38654433	2.01671827	6.361304205	0.0009995	0.267702936	0.205882353	-2.941176471	0.625
-1.962418821	0.884691534	-1.269703312	0.860642266	2.708050201	-2.993591709	2.397986178	1	2.48498998	2.987409399	7.471363657	1.38654433	0.187250996	0.161764706	1.470588235	0.846153846
-1.374126318	0.967101435	-0.499695978	0.091428054	3.663561646	-3.255814559	2.944491609	1	1.704929894	2.655923485	7.590347451	1.38654433	0.187973724	0.279411765	-1.470588235	0.72
-2.765686413	1.695014027	-2.092683246	-0.042344121	3.218875825	-3.504235016	2.708116866	1	2.995782272	3.127587205	8.041091326	1.946052996	0.191886671	0.161764706	-5.882352941	0.954545455
-1.845257163	1.454645026	1.373706871	1.882040159	4.17438727	-3.146164386	3.218915824	1	2.079566534	3.075520127	8.148445955	1.791926122	0.215442452	0.441176471	10.29411765	0.675675676
1.277453812	1.579905788	-0.481776445	-0.440455017	4.65396035	-1.841942911	3.761223371	2	1.098945566	1.881390158	7.723562915	1.946052996	0.177797435	0.308823529	-4.411764706	0.693548387
2.437836343	0.558480962	3.804455907	-0.581935725	5.958424693	-1.120857898	3.663587287	2	0.693647056	1.322050912	8.204398692	1.098945566	0.263057151	0.661764706	4.411764706	0.054545455
1.691701043	0.823813372	3.324061392	-0.780593844	6.212606096	-2.0292445	3.93184524	2	1.098945566	1.083649016	7.976595753	1.38654433	0.237980769	0.602941176	2.941176471	0.072289157
0.431717104	3.28201117	0.778355914	-0.30854307	5.545177444	-1.909722159	4.234120997	1	1.098945566	1.986756501	8.45956429	2.48498998	0.091525424	0.367647059	0	0.461538462
-1.948610342	0.400484101	-1.659370269	-0.196485272	2.63905733	-2.951102155	2.302685088	1	2.015036345	3.490666101	6.98100667	1.098945566	0.175650558	0.147058824	-4.411764706	0.8
-1.665203809	-2.150452807	-0.576497898	-0.738544526	3.401197382	-3.052969781	2.397986178	1	2.397986178	2.579922615	6.161209431	0.0009995	0.303797468	0.205882353	-3.676470588	0.533333333
4.779006495	0.913538881	-0.231897085	-0.658877085	5.505331536	-0.878788527	4.060460252	4	0.0009995	0.973511887	7.053586591	1.38654433	0.147796024	0.25	-2.941176471	0.515789474
3.891672497	2.227992408	1.84591495	-0.190567473	7.33171497	-0.798770422	5.638358228	3	0.693647056	0.581311637	8.452548211	1.609637892	0.13590783	0.514705882	1.470588235	0.406654344
3.99389805	-2.158344424	-0.918100419	-0.385700936	3.091042453	-0.913793852	2.48498998	3.5	0.693647056	0.848652727	6.169612825	0.0009995	0.305439331	0.117647059	-1.470588235	0.538461538
-0.64444852	-0.311937284	-0.492213519	-0.313197586	4.248495242	-2.628670182	2.995782272	1	1.38654433	2.544964786	6.997596897	0.693647056	0.223948812	0.205882353	-1.470588235	0.5625
-0.668080039	0.834716825	-1.073463935	-0.949842784	3.737669618	-2.78171989	2.833272166	1	1.791926122	2.010252259	8.053251472	1.609637892	0.263040712	0.235294118	-7.352941176	0.681818182
-1.258929001	-2.179051732	0.799963387	-1.797973677	4.997212274	-2.801313345	3.434019462	1	1.609637892	3.044250183	6.152734822	0.0009995	0.306382979	0.220588235	-2.941176471	0.0625
0.245581568	1.617179246	1.48501877	-0.423224643	5.634789603	-2.340005558	3.93184524	1	0.693647056	2.238937896	7.784889712	1.38654433	0.12936772	0.470588235	0	0.41
-1.292059799	0.88450336	-1.197843691	0.614460457	3.433987204	-2.87253184	3.044570056	1	1.946052996	2.676825774	7.592870792	1.098945566	0.172379032	0.191176471	0	0.84
-0.944682792	-1.782272955	-0.895477948	1.179062881	2.944438979	-2.465463315	2.397986178	1	1.791926122	2.736433512	6.331503629	0.0009995	0.275800712	0.161764706	4.411764706	0.785714286
-1.006163512	-1.761612603	-1.045481343	0.708253711	3.295836866	-2.46427147	2.944491609	1	2.079566534	2.533790995	6.59987186	0.0009995	0.296598639	0.235294118	0	0.875
-1.794050978	-0.046394478	0.393331557	0.155587408	3.36729583	-3.003540456	2.639128756	1	2.015036345	3.210678978	7.57301777	1.098945566	0.278663239	0.323529412	1.470588235	0.555555556
-0.16307068	-2.160712546	0.257357391	-0.945656713	5.164785974	-2.145159359	3.850168878	1	1.38654433	2.32761854	6.152734822	0.0009995	0.304255319	0.220588235	-1.470588235	0.309090909
1.747862733	-0.10481175	-0.323444759	-0.393995027	3.465735903	-1.442677989	2.48498998	2	1.098945566	1.594879646	6.979146206	0.693647056	0.198324022	0.220588235	-1.470588235	0.529411765
0.135822194	-0.723699561	0.281366177	0.439862758	4.025351691	-2.211178627	2.944491609	1	1.098945566	2.116053586	6.960348678	0.693647056	0.268500949	0.294117647	2.941176471	0.576923077
1.28314621	1.12571194	-0.722131297	-0.193239291	4.543294782	-2.040942243	3.496537864	2	0.693647056	2.086034124	7.682482907	1.609637892	0.197235023	0.25	-2.941176471	0.701754386
-0.01223882	-0.137337163	-2.379126529	-0.682653703	2.995732274	-2.141841711	2.833272166	1	1.946052996	1.537442668	6.829794819	0.693647056	0.189189189	0.117647059	-8.823529412	0.888888889
2.339354545	-1.932403268	-2.084367825	0.404036703	3.218875825	-1.205615945	2.995782272	2	0.693647056	1.380848214	6.313549858	0.0009995	0.291666667	0.058823529	-1.470588235	0.857142857
0.255231063	-1.851858454	-1.476588179	0.224269655	3.688879454	-1.841784642	3.135537693	1	1.253048642	2.157052716	6.304450631	0.0009995	0.281535649	0.132352941	-1.470588235	0.78125
1.366947561	-0.493179371	0.6023395	0.275080854	4.262679877	-1.871184721	3.258134999	2	1.098945566	1.720405476	6.699501572	0.693647056	0.219211823	0.382352941	1.470588235	0.6
-1.993008898	-2.130288107	0.169203633	-1.039853461	4.394449155	-3.424088985	2.890427312	1	1.946052996	3.147658382	6.177946189	0.0009995	0.302904564	0.25	-2.941176471	0.363636364
-0.347055229	-0.207459969	-0.652594941	3.128983577	2.564949357	-2.73760018	2.565026278	1	1.609637892	1.769990815	7.247793294	0.693647056	0.233451957	0.191176471	13.23529412	1
0.311517259	-1.503658474	1.127809124	-1.95036304	5.111987788	-1.91196976	2.77265122	1	1.098945566	2.160950139	6.69084352	0.0009995	0.274534161	0.25	-2.941176471	0
-2.070794841	0.781778678	-0.6587779	0.757391002	4.025351691	-3.190925615	3.178095496	1	2.015036345	3.4273152	7.455299064	1.38654433	0.197802198	0.25	1.470588235	0.8
0.515535472	-0.429530098	-0.996061918	1.513111431	3.295836866	-3.194183212	2.944491609	1	0.693647056	0.978070553	6.774225029	0.693647056	0.218285714	0.205882353	4.411764706	0.916666667
-0.759605255	0.472865177	-1.421765157	-0.520592939	3.401197382	-2.921635916	2.565026278	1.5	0.693647056	3.659831756	7.142037366	1.098945566	0.181170886	0.191176471	-5.882352941	0.761904762
-0.978320514	-2.160712546	-0.97196065	-1.106836938	3.583518938	-3.106663834	2.639128756	1	1.946052996	1.979244377	6.152734822	0.0009995	0.304255319	0.161764706	-5.882352941	0.529411765
0.186933087	-2.164698366	1.316800184	-1.713433148	4.317488114	-2.188264836	2.397986178	1	0.693647056	2.478622978	6.156981104	0.0009995	0.305084746	0.264705882	-1.470588235	0
-1.556268783	0.437955154	0.817236203	0.744836166	4.17438727	-2.84885537	3.044570056	1	1.871956011	3.164445199	7.514800305	1.098945566	0.217438692	0.382352941	4.411764706	0.6
2.955044206	-0.427295742	1.201885094	-0.351144307	7.675546003	-0.953624969	5.375283037	2	0.693647056	0.731986524	8.757783814	0.0009995	0.328301887	0.558823529	-2.941176471	0.621478873
1.343121984	2.898695273	3.001913534	0.755787041	6.011267174	-1.698173263	4.418852656	2	1.098945566	1.930494952	8.601534524	2.302685088	0.132169118	0.705882353	5.882352941	0.492537313
0.740928651	-2.018926887	0.294016729	-1.078900616	5.252273428	-2.233905239	4.189669893	2	0.693647056	2.686773654	6.232449981	0.0009995	0.294695481	0.264705882	-2.941176471	0.347222222
0.812028484	0.858019186	-1.140749743	0.293339693	3.912023005	-2.169737897	3.401230714	1.5	1.098945566	1.69908114	7.24422823	1.38654433	0.170714286	0.235294118	-2.205882353	0.85
-2.906003658	1.976203134	0.823565664	0.659320553	4.317488114	-3.505288286	2.77265122	1	2.862258022	3.469052133	8.39412142	1.946052996	0.189776069	0.367647059	4.411764706	0.566666667
-0.473273143	-0.434792653	-1.910388744	-0.374499838	3.17805383	-2.143198973	2.302685088	1	1.609637892	2.556907422	7.546446802	0.693647056	0.28563886	0.132352941	-5.882352941	0.823529412
0.409906227	-0.761243062	-2.457137059	0.065312869	2.708050201	-1.844256495	2.397986178	1	1.609637892	1.562858297	7.107426293	0.0009995	0.224406224	0.117647059	-5.882352941	1
-0.280656514	-0.148205048	-1.882430393	0.015383303	3.36729583	-2.515022274	3.135537693	1	1.609637892	1.897787485	6.878327498	0.693647056	0.194644696	0.147058824	-4.411764706	0.884615385
-1.341555225	0.923134756	-0.66910438	0.430264349	3.988984047	-2.769298316	3.526389936	1	2.140183804	2.655479942	7.694393258	1.609637892	0.221766849	0.25	0	0.763157895
1.078207156	-0.706610387	-1.002053622	-0.245376327	3.555348061	-1.69393047	2.833272166	2	1.704929894	1.704102914	6.533790291	0.693647056	0.229651163	0.191176471	-2.941176471	0.684210526
-1.736761501	-1.586639524	-0.592430809	-0.395936063	4.17438727	-2.900500636	3.218915824	1	2.302685088	2.936741987	6.96979161	0.0009995	0.308270677	0.235294118	-2.941176471	0.621621622
3.862046379	2.815637997	3.359401135	-0.515065763	7.415776975	-0.975777288	5.342339037	3	0.0009995	1.153879263	8.163941239	2.079566534	0.08428246	0.720588235	1.470588235	0.265582656
-2.352995183	-0.369540233	-1.444903502	0.194174686	2.833213344	-3.520946635	2.302685088	1	2.302685088	3.213477043	7.091742947	0.693647056	0.238768719	0.132352941	-1.470588235	0.769230769
-0.389001622	-0.525157418	0.952064784	-1.783436284	4.248495242	-2.131602085	2.639128756	1	1.609637892	2.444923805	6.683362197	0.693647056	0.221526909	0.25	-2.941176471	0.066666667
-1.656734707	1.590365792	-1.190019361	1.182474878	3.555348061	-3.063705257	3.178095496	1	2.48498998	2.467662417	7.856319959	1.38654433	0.138652208	0.235294118	1.470588235	0.970588235
-1.603321281	1.891959491	-0.316856663	1.780365005	3.401197382	-3.138709055	3.044570056	1	1.946052996	2.864390202	7.558517265	1.791926122	0.113719353	0.25	7.352941176	0.833333333
-1.679262136	-2.153561242	-0.063248892	-0.145193679	3.401197382	-3.232428791	2.639128756	1	1.38654433	3.453117752	6.154860217	0.0009995	0.303609342	0.25	0	0.533333333
2.330672778	-1.996641081	1.028735216	-0.368432558	5.141663557	-1.221776033	3.737693428	2	0.693647056	1.37723799	6.259583376	0.0009995	0.294455067	0.338235294	1.470588235	0.345454545
-1.87738093	0.473378995	-0.983702575	-0.421814089	3.044522438	-3.44350858	2.565026278	1	2.397986178	2.496148316	7.600402835	1.38654433	0.246123062	0.161764706	-2.941176471	0.615384615
-1.790833578	-0.084681942	0.548030518	-0.033013299	3.295836866	-3.518182026	2.302685088	1	1.098945566	3.621766204	7.085902301	1.098945566	0.241004184	0.191176471	4.411764706	0.3
2.169651976	1.74638439	0.375154016	-0.580520838	4.795790546	-1.253573642	3.496537864	2	1.098945566	1.167038585	7.597396822	1.791926122	0.133968891	0.308823529	-1.470588235	0.45
-0.330695102	0.520616096	-0.806826287	-0.847247306	3.091042453	-2.115564449	2.397986178	1	1.871956011	2.107336305	7.642044883	1.38654433	0.244241843	0.176470588	-4.411764706	0.538461538
-1.796197114	0.261453211	-1.891550984	-0.055457431	2.890371758	-3.17844415	2.302685088	1	2.397986178	2.645240589	7.55799548	1.098945566	0.241649269	0.132352941	-4.411764706	0.857142857
-0.065585014	-2.171861491	-0.277316816	0.156557726	3.218875825	-2.253794929	2.565026278	1.5	1.609637892	2.380272173	6.154860217	0.0009995	0.305732484	0.205882353	1.470588235	0.5625
-2.563271526	-2.179051732	-2.347775817	-0.048021488	2.772588722	-3.0912647	2.302685088	1	2.639128756	3.613073029	6.152734822	0.0009995	0.306382979	0.147058824	-6.617647059	1
-1.820507158	0.168720892	0.25644598	2.405639066	3.555348061	-2.910745846	2.639128756	1	2.944491609	2.393079073	7.5191505	1.098945566	0.249050461	0.279411765	11.76470588	0.8
-0.056951508	-0.942343212	0.041690528	0.171570749	3.891820298	-2.302486088	2.302685088	1.5	0.916690652	3.026848785	7.441907314	0.0009995	0.274325909	0.264705882	1.470588235	0.565217391
-1.69230144	1.231603316	-1.935017869	-0.192098986	3.044522438	-3.769165542	2.565026278	1	0.916690652	3.409434373	7.529943907	1.609637892	0.171765969	0.161764706	-5.882352941	0.894736842
-0.746161239	-0.293787795	0.57221641	1.511345391	3.761200116	-2.495181478	3.091087907	1	1.704929894	2.503853172	7.351158868	1.098945566	0.288189987	0.294117647	8.823529412	0.62962963
1.451451671	-0.482046371	0.829698994	-0.773748867	4.718498871	-1.625179724	2.944491609	2	1.098945566	1.845332466	6.711741612	0.693647056	0.218978102	0.352941176	-1.470588235	0.37037037
-1.509990281	-0.881599842	-0.955805111	-0.289304421	3.433987204	-3.46613339	2.639128756	1	1.704929894	2.642518357	6.806830467	0.0009995	0.212389381	0.191176471	-2.941176471	0.666666667
-1.071122708	2.398257879	1.163840094	-0.773110299	5.209486153	-2.90218099	3.367330312	1	1.791926122	2.480047055	8.244859659	2.302685088	0.159401261	0.411764706	-1.470588235	0.367346939
-1.43573381	-0.439246257	-1.176601339	-0.594448766	3.713572067	-2.792241574	2.833272166	1	1.38654433	3.541115313	7.636270086	0.693647056	0.293918919	0.220588235	-5.882352941	0.730769231
1.948392777	-2.160712546	0.084447596	-0.860926004	4.442651256	-2.106832734	3.434019462	2.5	0.0009995	2.284745674	6.152734822	0.0009995	0.304255319	0.205882353	-1.470588235	0.34375
1.631708091	-2.164698366	-1.4769021	-0.191870918	3.713572067	-1.442677989	3.178095496	1.5	0.693647056	1.64598408	6.156981104	0.0009995	0.305084746	0.117647059	-2.941176471	0.709677419
0.181481377	-0.094490426	3.065160486	0.574546221	5.676753802	-2.216690449	3.737693428	2	1.609637892	2.588942283	7.685703521	1.098945566	0.293982545	0.558823529	8.823529412	0.240740741
-1.317476726	-1.515824049	-0.067186493	-0.398884944	4.644390899	-2.909339817	3.465767152	1	1.609637892	3.020868506	6.400259106	0.0009995	0.250830565	0.264705882	-1.470588235	0.525
-2.095665509	1.317160157	-0.75905067	-0.49510729	4.17438727	-3.224503878	2.944491609	1	1.946052996	3.5003778	7.967973526	1.791926122	0.215794943	0.25	-4.411764706	0.675
-1.059581297	-0.877061384	-1.600323983	-0.589504065	3.33220451	-3.548151795	2.708116866	1	1.791926122	1.809294726	6.448890976	0.693647056	0.242088608	0.147058824	-5.882352941	0.736842105
2.376797459	1.082782969	0.090555347	-0.389704997	5.043425117	-1.242466841	3.737693428	2	0.693647056	1.288579309	7.960672957	1.38654433	0.206559665	0.294117647	-1.470588235	0.527027027
0.263782868	3.574282386	1.999373361	2.677168625	5.159055299	-2.051790938	4.248509528	1	1.098945566	2.089512671	9.055322766	2.890427312	0.144908921	0.573529412	13.23529412	0.798245614
0.322027938	1.149414646	0.329273118	-0.158343463	5.433722004	-1.884247221	4.477348178	1	1.38654433	1.879510348	7.627057904	1.38654433	0.169995129	0.441176471	-2.941176471	0.705035971
-0.775352073	2.453410586	1.581663445	2.774826139	4.204692619	-2.959449379	3.401230714	1	1.098945566	2.69642297	8.239329692	2.079566534	0.132822815	0.455882353	14.70588235	0.75
3.289386175	1.295580559	1.43274653	-0.036640023	5.438079309	-1.744775446	3.496537864	3	0.693647056	0.508061321	8.720297451	1.946052996	0.296931113	0.470588235	1.470588235	0.470588235
-2.286736892	0.64581241	-0.712446845	1.84755252	2.890371758	-3.190272757	2.302685088	1	3.044570056	2.692315258	7.505492825	1.098945566	0.192519252	0.161764706	8.088235294	0.818181818
1.795863003	0.850391933	-0.020083789	0.05231809	4.343805422	-1.475841867	3.496537864	2	0.693647056	1.90525779	7.080027342	1.38654433	0.157407407	0.294117647	0	0.609756098
-0.958109452	0.266943944	0.192089985	1.198529763	3.951243719	-2.592087002	2.565026278	1	2.197335682	2.21345721	7.324490639	1.098945566	0.220830587	0.294117647	5.882352941	0.692307692
-0.27665872	-0.522567813	-0.70602312	-1.518439079	4.941642423	-2.307749923	3.951262949	1	0.693647056	3.038299387	6.584792774	0.693647056	0.212707182	0.132352941	-5.882352941	0.366666667
-1.70719336	-1.592488685	0.05935907	0.145328612	3.784189634	-3.890524318	2.397986178	1	1.504299594	2.70764048	7.038784419	0.0009995	0.314912281	0.294117647	0.735294118	0.6
3.18429697	-0.955125016	0.167544715	-1.117781495	4.553876892	-1.138968966	3.401230714	3	0.693647056	1.275501973	6.416733916	0.693647056	0.248366013	0.235294118	-2.941176471	0.333333333
-0.630414364	0.730989786	0.609302559	-0.208555165	3.912023005	-2.406036604	2.639128756	1	1.871956011	2.253365603	7.107426293	1.38654433	0.173628174	0.294117647	1.470588235	0.411764706
3.63571907	-2.160712546	-0.241634714	-0.293772848	4.605170186	-0.890041882	3.526389936	3	0.693647056	0.864704686	6.152734822	0.0009995	0.304255319	0.191176471	0	0.477272727
0.297608693	-1.822796956	0.942315558	3.190885369	3.33220451	-1.771873995	2.48498998	1	1.38654433	2.029097475	6.694563296	0.0009995	0.311881188	0.264705882	18.38235294	0.692307692
-1.04018843	-2.171861491	-0.250935195	0.014155731	4.394449155	-2.452171736	2.48498998	1	2.565026278	2.099611282	6.154860217	0.0009995	0.305732484	0.308823529	-1.470588235	0.6875
-0.320317437	0.071346	-0.848356759	-0.054426765	3.713572067	-2.131602085	3.091087907	1	1.704929894	2.246651381	6.747587701	1.098945566	0.193661972	0.191176471	-1.470588235	0.666666667
-1.777332138	-2.179051732	-2.042988298	-0.169049454	3.135494216	-3.114877408	2.995782272	1	2.302685088	2.779327081	6.152734822	0.0009995	0.306382979	0.147058824	-5.882352941	0.904761905
-0.534097615	2.588898683	-0.927907647	-0.156794753	4.007333185	-2.343870845	3.465767152	1	1.791926122	2.256710463	8.064007662	2.079566534	0.101950913	0.220588235	-2.941176471	0.717948718
-0.137056242	-1.205116661	0.579481687	-0.180230489	4.219507705	-2.292634762	3.044570056	1	0.693647056	2.848643914	6.826546308	0.0009995	0.251626898	0.294117647	1.470588235	0.423076923
-1.416185691	0.445018621	-0.68843057	0.111685866	3.951243719	-2.806981873	3.434019462	1	1.791926122	3.082997096	6.79234555	1.38654433	0.179573513	0.25	-1.470588235	0.72972973
1.382400867	1.365681901	0.928993656	-0.78855792	4.718498871	-1.910145628	3.555376633	2	0.693647056	2.072699299	8.261526707	1.791926122	0.23553719	0.367647059	-1.470588235	0.363636364
-2.935210904	-0.032664669	2.10440874	-1.5775242	4.248495242	-3.960659752	2.302685088	1	2.639128756	3.27918384	7.158514776	1.098945566	0.241245136	0.397058824	-0.735294118	0
1.950218533	1.449372686	2.586010441	-0.556595284	5.700443573	-1.424095808	3.555376633	2	1.098945566	1.316603478	7.527794526	1.609637892	0.146315223	0.514705882	2.941176471	0.166666667
0.45566842	-1.322034114	-1.531837792	-0.495546675	3.36729583	-2.131602085	2.639128756	2	1.38654433	2.500633449	6.683362197	0.0009995	0.25281602	0.176470588	-5.882352941	0.772727273
1.399103456	1.590484083	0.31202698	-0.183626036	4.96284463	-2.355546702	3.465767152	2	0.693647056	1.597372866	7.969358088	1.609637892	0.168107921	0.308823529	0	0.514705882
-1.027589789	1.042873197	-0.458955245	0.052731396	4.356708827	-2.524856931	3.526389936	1	1.946052996	2.640443587	8.087333234	1.098945566	0.196741469	0.279411765	-1.470588235	0.704545455
2.265086325	3.808827715	1.580852006	0.299707682	6.54534966	-1.347897285	5.087602508	2	0.693647056	1.345875737	9.033961244	2.77265122	0.105451509	0.558823529	1.470588235	0.6
-1.810680519	-0.601660275	-0.699143535	1.993924113	2.890371758	-2.8541672	2.708116866	1	2.639128756	2.748148752	6.751102639	0.693647056	0.23625731	0.191176471	8.088235294	0.875
3.297553113	2.355503447	0.80102645	-0.250572442	5.141663557	-1.184286069	3.761223371	3	0.693647056	1.063360776	8.487970539	2.197335682	0.17607084	0.382352941	0	0.483870968
-1.022513457	-1.924834046	-0.357441588	0.035814683	4.564348191	-2.543921182	3.850168878	1	1.791926122	2.771288969	6.291570991	0.0009995	0.288888889	0.294117647	-1.470588235	0.696969697
-0.732605804	-1.688660375	0.501709588	-0.284288019	4.691347882	-3.121217307	3.218915824	1	1.098945566	2.469935477	6.395263268	0.0009995	0.270450751	0.323529412	0	0.473684211
1.855691209	-0.213976071	0.220072961	-0.830739228	4.86753445	-2.395095916	3.784212361	2	0.0009995	1.595242663	6.769643125	0.693647056	0.192881745	0.235294118	-1.470588235	0.354166667
-0.859108303	0.65502491	-0.082825074	-0.463534713	3.970291914	-2.595707623	2.833272166	1	1.38654433	2.893474861	7.070724957	1.38654433	0.179269329	0.25	-1.470588235	0.5
1.839483574	-0.614123147	-2.732647582	-0.40745336	2.48490665	-2.971015148	2.302685088	2	1.098945566	-0.086511086	6.739337811	0.693647056	0.236686391	0.044117647	-7.352941176	0.909090909
-2.739496942	0.678730102	-0.551917347	0.417380783	3.295836866	-3.741130144	2.302685088	1	1.946052996	3.922709161	7.416379081	1.098945566	0.180998196	0.205882353	1.470588235	0.666666667
2.134798705	0.147190539	-0.434207999	-0.288789088	3.761200116	-1.587726175	2.48498998	3	0.693647056	2.362095815	8.153637774	1.098945566	0.306386651	0.220588235	-1.470588235	0.571428571
-0.529353951	1.768408076	-0.577163642	-0.012918637	4.418840608	-2.214604241	3.496537864	1	1.946052996	2.22298748	8.07992808	1.791926122	0.173118613	0.308823529	-2.941176471	0.770491803
0.79863788	-2.160712546	-0.283375398	0.756678662	3.17805383	-1.557427134	2.565026278	1	1.609637892	1.282460611	6.152734822	0.0009995	0.304255319	0.191176471	4.411764706	0.615384615
0.56873043	0.948063017	1.038903068	0.693298386	4.744932128	-1.778850147	3.178095496	1	1.098945566	1.918063506	7.651120651	1.38654433	0.195435093	0.411764706	4.411764706	0.577777778
1.040785821	1.960563945	3.627832113	0.161272543	6.529418838	-2.157596937	4.127150514	2	1.38654433	1.61529718	8.521782843	2.079566534	0.214413697	0.705882353	5.882352941	0.255102041
0.38075754	1.151040958	1.674779392	-0.743551737	6.137727054	-1.778850147	4.276680008	1	1.38654433	1.899963705	7.36644578	1.38654433	0.147281922	0.382352941	1.470588235	0.193181818
0.493472665	0.321897407	0.38722514	-1.32643994	4.204692619	-2.800451572	2.397986178	1.5	1.098945566	1.528395355	7.09589405	1.098945566	0.194697597	0.235294118	-2.941176471	0.25
-1.099972295	-1.800090163	1.176270608	-1.163515589	4.59511985	-2.835446605	2.708116866	1	1.098945566	3.298513583	6.722630998	0.0009995	0.311672684	0.279411765	0	0.125
-0.059122845	3.460972198	-0.903406027	0.751234295	3.80666249	-2.108509156	3.135537693	1	1.38654433	2.212104893	8.475537725	2.48498998	0.072143453	0.205882353	1.470588235	0.8
-0.692562044	-1.25091903	-1.035952087	0.044252662	4.418840608	-2.543789079	3.610944939	1	1.38654433	2.701512426	6.572283941	0.0009995	0.234965035	0.176470588	-1.470588235	0.706896552
-2.303412364	0.539404245	-0.054312987	-0.163141318	3.526360525	-3.779501948	2.302685088	1	1.609637892	3.587626764	8.065579741	1.38654433	0.278667923	0.279411765	-0.735294118	0.571428571
2.724102326	0.652744244	0.389383302	0.060913702	6.03787092	-1.115118225	4.905282186	2	0.693647056	0.907585706	7.01031277	1.098945566	0.148916968	0.367647059	0	0.609090909
3.247995149	-2.160712546	-0.0557273	-0.985215379	5.198497031	-1.484818395	4.418852656	3	0.0009995	1.540166723	6.152734822	0.0009995	0.304255319	0.220588235	-2.941176471	0.387096774
-1.388373316	-0.959062394	-1.741342915	-0.277632861	2.833213344	-2.791950844	2.48498998	1	1.704929894	3.146331442	6.814543995	0.693647056	0.283205269	0.117647059	-4.411764706	0.769230769
0.780938631	-1.836332434	-0.614973606	-0.117092996	3.737669618	-1.721611709	2.77265122	1.5	1.38654433	1.904220387	6.338595845	0.0009995	0.282685512	0.220588235	-1.470588235	0.64
-1.059521426	1.397054587	-0.891907614	0.660809071	3.17805383	-3.364140606	2.565026278	1	1.704929894	2.084403563	7.993282666	1.791926122	0.208713273	0.191176471	1.470588235	0.764705882
1.245867773	-0.374451548	2.146061792	-0.714166269	6.318968114	-1.704567258	4.442663021	2	0.916690652	2.253159158	7.406103989	0.0009995	0.205346294	0.470588235	1.470588235	0.2
1.337261819	-0.52346417	-0.795437969	-0.203114338	4.836281907	-1.905963474	3.555376633	2	0.693647056	2.143202001	6.692084983	0.693647056	0.222084367	0.235294118	-2.941176471	0.698630137
6.421625517	-1.088582631	0.681185097	-0.651606474	6.527957918	-0.475314257	4.499820781	5	0.0009995	0.037989812	6.665684992	0.0009995	0.224203822	0.411764706	-2.941176471	0.509677419
-0.281435333	-2.069552316	-1.93814639	-0.001739773	2.63905733	-1.951747667	2.397986178	1	1.871956011	2.200821059	6.453626574	0.0009995	0.319685039	0.102941176	-3.676470588	0.833333333
0.713905756	0.347419174	-0.95484717	-0.271294153	2.890371758	-1.839513328	2.48498998	1	0.693647056	2.05794349	6.90975428	1.098945566	0.175648703	0.132352941	-1.470588235	0.583333333
-2.82433684	-1.767428108	-1.418567923	0.506095461	2.944438979	-3.88038592	2.397986178	1	2.397986178	3.444221068	6.369902695	0.0009995	0.27739726	0.132352941	0	0.8
-1.200966845	-0.715395489	-1.475512739	-0.043643206	2.995732274	-3.312572865	2.565026278	1.5	1.253048642	3.340142022	7.333677049	0.693647056	0.29980405	0.176470588	-3.676470588	0.8125
-0.115860818	0.999349325	0.149890562	0.049879265	4.094344562	-2.657134638	2.565026278	1.5	1.098945566	2.568029381	8.125927098	1.609637892	0.250221828	0.323529412	0	0.607142857
3.592171096	1.917897917	0.566883885	-0.228848326	5.493061443	-1.076256215	3.951262949	3	0.693647056	0.740165006	7.812783223	1.791926122	0.132686084	0.220588235	2.941176471	0.313953488
1.776449931	2.312382263	1.707638265	-0.437826964	6.240275845	-1.92422168	4.219522411	2	0.0009995	2.188165984	8.68067183	2.302685088	0.20703125	0.382352941	2.941176471	0.22147651
0.962399123	-1.192402093	-0.512764983	1.054062851	3.33220451	-2.165990216	2.302685088	1	1.38654433	0.654203542	6.889592327	0.0009995	0.255600815	0.205882353	4.411764706	0.733333333
2.406607674	-0.676683655	0.777309082	-0.723987504	5.680172609	-1.40760953	4.219522411	2	0.0009995	1.785895034	6.553934829	0.693647056	0.227920228	0.352941176	-1.470588235	0.390243902
1.006968031	0.031078873	0.505971006	1.218411906	4.290459441	-1.824759571	3.218915824	2	1.38654433	2.00182149	7.544332637	1.098945566	0.267195767	0.352941176	5.882352941	0.696969697
0.588101843	-1.975592474	-0.315427877	-0.242602242	4.465908119	-1.938934535	3.044570056	1.5	1.38654433	1.967369571	6.309920096	0.0009995	0.296363636	0.25	-1.470588235	0.588235294
-1.013007341	0.831441817	-1.147904992	-0.008418861	3.218875825	-2.667565105	2.565026278	1	1.38654433	3.046688733	7.56889618	1.38654433	0.201858544	0.147058824	-1.470588235	0.6875
-0.471646053	1.887526632	0.179486483	-0.156159332	4.634728988	-2.489309772	3.401230714	1	1.791926122	2.017820231	7.971776468	1.946052996	0.163561077	0.352941176	-1.470588235	0.617021277
-1.469637729	-0.527145089	-0.905318917	1.099446308	3.17805383	-2.88876649	2.302685088	1	1.946052996	2.921100921	6.943123388	0.693647056	0.244208494	0.176470588	3.676470588	0.8
-1.117182356	0.086785114	0.848601921	0.139597972	3.663561646	-2.439471862	2.302685088	1	2.565026278	2.225502018	7.611842894	1.098945566	0.266567755	0.338235294	2.941176471	0.454545455
3.776124546	2.713950805	1.835120413	0.05819663	6.169610732	-0.939481295	4.234120997	3	0.693647056	0.608532524	8.434898166	1.946052996	0.107709012	0.558823529	1.470588235	0.503546099
4.33824321	4.995832022	1.303901607	0.066820243	7.405495663	-0.729455319	5.438083657	3	0.0009995	0.704072829	9.195429861	3.258134999	0.02456354	0.529411765	0	0.602434077
4.748773608	4.312636579	1.012646483	0.025447408	6.602587892	-0.704914778	4.276680008	4	0.0009995	1.193880855	8.755737697	2.944491609	0.03812825	0.470588235	0	0.589189189
5.344251057	-0.40633193	0.904004326	-1.260764837	5.926926026	-0.871424036	4.615130418	5	0.0009995	1.218795596	6.661856019	0.693647056	0.205882353	0.338235294	-2.941176471	0.270491803
1.124936112	0.250332601	-0.542349904	-0.939446732	3.36729583	-1.473726879	2.565026278	1	1.253048642	1.25273942	7.398786887	0.693647056	0.193390453	0.205882353	-4.411764706	0.5
-2.887423894	0.289240243	-1.326722874	0.736873411	2.995732274	-3.482197797	2.77265122	1	2.862258022	3.465145336	7.657755744	1.098945566	0.247047709	0.191176471	0	0.888888889
-1.480685098	-1.660155687	0.12386456	-0.720437724	3.218875825	-2.704047235	2.48498998	1	2.351470491	2.709743737	6.56103208	0.0009995	0.281471004	0.176470588	0	0.307692308
-1.552845054	0.233298572	0.568285669	3.953127805	3.688879454	-2.886079612	3.332240224	1	2.140183804	2.847481867	7.387709858	1.098945566	0.23019802	0.308823529	19.11764706	0.947368421
1.783067049	-2.160712546	-1.363264683	-0.725705646	2.890371758	-1.426573025	2.397986178	2	1.253048642	1.401926343	6.152734822	0.0009995	0.304255319	0.132352941	-5.147058824	0.636363636
1.997125728	2.220466394	3.222797842	-0.207388653	6.971668605	-1.493246487	4.941649565	2	0.693647056	1.592162981	8.152486364	1.946052996	0.140552995	0.691176471	2.941176471	0.296296296
0.579573503	-2.160712546	-0.165403944	-0.72203408	4.672828834	-1.89508502	3.761223371	1.5	1.38654433	2.024271769	6.152734822	0.0009995	0.304255319	0.25	-2.941176471	0.490566038
-0.587886553	1.402640596	-1.542490475	-0.246917309	3.36729583	-2.344548249	2.565026278	1	1.609637892	2.521382184	8.28450448	1.946052996	0.246845028	0.220588235	-5.882352941	0.869565217
1.78512101	1.230821578	1.649735793	0.472791145	5.135798437	-1.714218165	3.871221844	2	0.693647056	1.679759976	8.654168821	1.098945566	0.22392745	0.602941176	1.470588235	0.666666667
-3.347961973	1.120104195	-1.864258234	1.008927965	2.708050201	-3.490552356	2.48498998	1	3.401230714	3.581721594	8.341171986	1.946052996	0.284521822	0.147058824	0	1
-1.582788722	1.95689964	-1.153922915	0.394815722	4.043051268	-2.920438308	3.401230714	1	2.140183804	2.856667388	7.616776301	1.791926122	0.111220472	0.220588235	-1.470588235	0.844444444
-1.387988328	-1.856694293	-0.698664564	2.002929247	2.708050201	-3.015222286	2.397986178	1	2.48498998	2.122180081	6.322567035	0.0009995	0.283662478	0.161764706	8.823529412	0.833333333
-0.502479292	-1.143869076	1.526148656	-0.265443196	4.94875989	-2.183665752	3.178095496	1	1.609637892	2.558827983	7.156177418	0.0009995	0.27301092	0.382352941	2.941176471	0.290322581
3.024299762	-0.367276674	-1.16801583	0.506625423	4.762173935	-1.078276608	4.060460252	2.5	0.406131553	1.331969243	6.975414862	0.0009995	0.16728972	0.176470588	0	0.797752809
-2.62870829	1.657408341	-1.762429666	-0.772466702	3.737669618	-3.232428791	2.890427312	1	2.77265122	3.429739903	7.562681766	1.609637892	0.125194805	0.147058824	-7.352941176	0.757575758
-1.719893824	-0.596161693	-0.878209956	-0.105575105	3.433987204	-3.837474817	2.48498998	1	1.609637892	2.672271833	7.109062953	0.693647056	0.266557645	0.176470588	-1.470588235	0.647058824
-2.553146881	-1.857211693	0.805106056	0.120327956	4.143134726	-3.494955308	2.639128756	1	2.525808641	3.305489374	6.267202446	0.0009995	0.278937381	0.264705882	4.411764706	0.357142857
-0.885941978	1.586290416	0.559685573	-0.755793931	4.94875989	-2.574008618	3.713596457	1	1.609637892	2.726720774	7.751045548	1.946052996	0.179432014	0.308823529	-1.470588235	0.38
2.167540814	2.881595104	0.86834787	-0.314516159	4.663439094	-1.222211518	3.465767152	2	1.098945566	1.201880665	8.241439953	2.302685088	0.103030303	0.382352941	0	0.458333333
-0.725655551	2.1736505	-0.128076666	-0.359969947	5.241747015	-2.289435681	4.127150514	1	1.704929894	2.681990259	7.68294363	2.197335682	0.127590972	0.323529412	-2.941176471	0.631067961
-0.428287955	1.380823425	1.776937436	-0.443065631	5.556828062	-2.756715373	3.663587287	1	1.504299594	1.977611234	8.212568669	1.609637892	0.213452672	0.455882353	1.470588235	0.309090909
-0.024708836	1.644768039	-0.631293194	-0.359023513	4.043051268	-1.947761419	2.77265122	1	1.253048642	2.460777196	7.84384903	1.791926122	0.167058824	0.235294118	-2.941176471	0.636363636
1.391911556	-0.268979312	1.308448373	-0.198752834	5.192956851	-1.727705088	3.850168878	2	0.693647056	2.243390421	7.19368657	0.693647056	0.235912847	0.294117647	4.411764706	0.228070175
-0.949685202	-2.130288107	1.041112551	-0.717123911	4.430816799	-3.489573326	2.833272166	1.5	0.693647056	3.364065113	6.177946189	0.0009995	0.302904564	0.338235294	0	0.3
-0.668856502	0.829969065	-0.241937613	-0.153397855	4.369447852	-2.822944051	3.555376633	1	1.609637892	2.1560563	7.54062206	1.098945566	0.174190122	0.279411765	-1.470588235	0.622222222
3.014616065	0.851335547	-1.53160537	-0.416263716	4.382026635	-1.278626831	3.761223371	3	0.0009995	2.091489805	7.000335372	1.38654433	0.15041021	0.191176471	-5.882352941	0.803571429
-2.857719321	1.0358456	0.513185977	-0.632123631	4.369447852	-3.788849121	2.48498998	1	3.020473665	2.94938913	7.127694502	1.609637892	0.159711075	0.323529412	-1.470588235	0.428571429
0.314711123	0.636884961	-0.088860337	1.64331161	3.36729583	-2.833991424	2.565026278	1.5	0.693647056	2.171307861	7.48380725	1.098945566	0.19168072	0.264705882	7.352941176	0.777777778
1.274237355	4.557473101	3.441707859	-1.089185393	6.747586527	-1.629237201	4.70953921	2	0.693647056	2.515813522	10.02945924	3.583546716	0.176239806	0.691176471	0	0.131736527
2.122598214	2.050808647	2.050684564	-1.694963028	5.147494477	-1.351962661	3.218915824	2	0.916690652	1.32289105	8.864464197	2.48498998	0.269361221	0.397058824	-1.470588235	0
0.337295528	-2.00468314	-1.363360793	0.196226922	2.944438979	-1.976884953	2.397986178	1.5	0.916690652	2.777595995	6.347390961	0.0009995	0.302977233	0.147058824	-1.470588235	0.769230769
-1.504615376	-0.634792396	-2.099906716	-0.928944132	2.772588722	-3.492925749	2.302685088	1	1.791926122	2.51855688	6.569482823	0.693647056	0.224403927	0.058823529	-7.352941176	0.7
-0.15327473	-1.567811315	-0.679529679	-0.710725783	3.688879454	-2.568170757	2.639128756	1	1.253048642	2.021591629	6.815641087	0.0009995	0.292763158	0.161764706	-2.941176471	0.5
-1.503827942	-1.094659554	1.454421853	4.55761551	3.295836866	-2.792938969	2.708116866	1	1.946052996	3.068286613	6.855409852	0.0009995	0.241306639	0.264705882	26.47058824	0.722222222
-1.489263796	0.395632321	-0.913267667	0.086731101	3.433987204	-3.555274535	2.708116866	1	1.38654433	2.847413571	7.766417322	1.38654433	0.269491525	0.205882353	-1.470588235	0.722222222
5.020980549	3.879655475	1.354816342	0.453818934	7.833203949	-0.718581136	5.720315055	4	0.0009995	0.780414618	9.297343507	2.995782272	0.139701164	0.485294118	2.941176471	0.571841851
-0.615714005	0.107701742	0.132765183	0.422000587	4.875197323	-2.439793388	3.970310781	1	1.791926122	2.279447272	6.998510555	0.693647056	0.175342466	0.264705882	2.941176471	0.571428571
-2.84431694	-0.241945445	0.843156199	4.314794847	2.995732274	-3.866689464	2.397986178	1	3.367330312	2.496269563	7.567863122	0.693647056	0.265116279	0.205882353	24.26470588	0.769230769
-0.098928443	-2.076294194	-0.754155128	-0.223405757	3.610917913	-3.183280951	2.890427312	2	1.098945566	2.544480743	6.230483416	0.0009995	0.301181102	0.176470588	-1.470588235	0.6
-1.428295309	-2.152032091	-1.506440093	0.589558839	2.772588722	-3.104216572	2.302685088	1	1.504299594	3.094030689	6.182086973	0.0009995	0.305785124	0.132352941	0	0.833333333
1.308262992	2.860166449	-0.18371544	-0.307122726	5.204006687	-1.709258248	4.499820781	2	0.916690652	2.156807215	7.999343288	2.302685088	0.084592145	0.323529412	-2.941176471	0.652173913
-1.082551463	2.45640337	-0.323985432	1.609208518	3.931825633	-2.84815014	3.526389936	1	1.791926122	2.551512289	7.980708163	2.079566534	0.110123119	0.279411765	5.882352941	0.857142857
1.955131174	1.987366661	0.09899081	-0.7535724	5.80814249	-1.430445862	4.663448528	2	0.693647056	1.717378832	8.369389229	1.791926122	0.172733596	0.352941176	-4.411764706	0.566037736
-0.673429999	-2.127288081	-0.846134619	0.181973743	3.828641396	-2.673254491	2.995782272	1	1.609637892	2.314276446	6.184150953	0.0009995	0.303092784	0.235294118	-1.470588235	0.75862069
-0.285766236	1.420045333	-1.13467322	0.236444547	3.850147602	-2.766133412	2.565026278	1	1.609637892	1.651131441	8.133881181	1.946052996	0.231807512	0.132352941	0	0.692307692
0.825902198	2.144194521	0.005277329	0.10773313	5.18178355	-2.094597287	3.970310781	2	1.38654433	1.994537398	8.301521903	1.946052996	0.162282878	0.308823529	0	0.631067961
-1.416893613	0.001645166	-1.524103385	-0.076994208	2.995732274	-2.948813017	2.397986178	1	2.079566534	2.646374234	7.48042887	1.098945566	0.265087422	0.161764706	-3.676470588	0.8
-2.153155547	-2.160712546	0.851691554	-1.033149157	4.828313737	-2.928839967	2.77265122	1	2.565026278	3.251135737	6.152734822	0.0009995	0.304255319	0.308823529	-1.470588235	0.269230769
-1.899233857	1.167473377	-1.570120769	-0.379680742	3.295836866	-3.023739899	2.639128756	1	2.48498998	2.86413195	7.592366633	1.38654433	0.164901664	0.191176471	-5.882352941	0.818181818
-1.848406922	-1.477782169	-0.023838206	-1.015504508	3.63758616	-3.470305467	2.639128756	1	2.197335682	2.631652517	6.81124548	0.0009995	0.281938326	0.220588235	-2.941176471	0.375
-1.628135234	-1.724048941	-0.431601555	-0.221221114	4.158883083	-2.693161589	2.890427312	1	2.302685088	2.987119547	6.575077235	0.0009995	0.290097629	0.264705882	-2.205882353	0.642857143
-0.26970516	2.717830785	-0.193144257	-0.368210625	4.248495242	-2.140965064	3.434019462	1	1.791926122	2.07391659	8.02388032	2.079566534	0.083524402	0.279411765	-2.205882353	0.583333333
-1.301270393	-0.670390637	-1.550009027	-0.309819629	2.890371758	-2.859855149	2.565026278	1	1.609637892	3.047160612	6.70441558	0.693647056	0.240196078	0.176470588	-5.147058824	0.8
1.178482942	-2.150452807	0.268059274	0.532005737	4.430816799	-1.52334677	3.135537693	1	0.693647056	1.695888141	6.161209431	0.0009995	0.303797468	0.308823529	2.941176471	0.612903226
-1.309737071	1.555887684	1.329563584	-0.237728784	4.941642423	-2.939971793	3.218915824	1	1.791926122	2.792113687	7.447751863	1.609637892	0.127039627	0.352941176	2.941176471	0.303030303
-2.034349172	1.121358593	-0.740320609	0.755338766	3.433987204	-3.499001274	2.639128756	1	2.302685088	2.767876184	7.74759727	1.609637892	0.203367876	0.235294118	1.470588235	0.8
0.975682682	-2.160712546	-1.23979299	1.267591519	3.044522438	-1.896301606	2.833272166	2	0.693647056	2.683824801	6.152734822	0.0009995	0.304255319	0.117647059	4.411764706	0.823529412
-2.099820449	1.114216203	-0.32537254	0.777648543	3.663561646	-3.269194935	3.091087907	1	2.140183804	3.262747141	7.873217436	1.38654433	0.195354151	0.25	2.941176471	0.714285714
0.446554596	-0.55337939	0.660969226	0.416240478	4.262679877	-2.521175533	2.708116866	1	0.693647056	1.760516151	7.441320976	1.098945566	0.326099707	0.294117647	4.411764706	0.473684211
0.382988384	-0.235867934	-0.815892135	0.07374489	4.779123493	-2.193334196	4.174402654	1.5	1.098945566	2.305083457	6.827630318	0.693647056	0.200433369	0.220588235	-1.470588235	0.716216216
0.242617591	2.543869816	2.172043737	0.491551457	5.932245187	-2.03619962	4.219522411	1	1.38654433	1.842298766	8.449984656	2.079566534	0.140534759	0.573529412	4.411764706	0.488188976
-1.01887531	-1.441873681	-1.161868672	-0.233666935	2.708050201	-2.792938969	2.302685088	1	1.704929894	2.602861721	6.697035482	0.0009995	0.267901235	0.102941176	-1.470588235	0.6
-0.8151626	-1.934875182	-0.619511324	0.481583381	3.295836866	-2.370468136	2.397986178	1	1.946052996	2.484835648	6.263400167	0.0009995	0.287619048	0.205882353	1.470588235	0.692307692
-1.892825863	0.111968986	1.106970132	3.778405669	4.007333185	-3.182231559	3.135537693	1	2.48498998	2.694309637	7.319865592	1.098945566	0.238410596	0.308823529	20.58823529	0.783783784
4.51585959	1.780191448	3.064208346	-0.117339607	7.149916836	-0.631840918	4.356721647	3	0.0009995	0.542108328	7.763871713	1.791926122	0.144435004	0.617647059	4.411764706	0.242553191
-0.175742209	0.431701875	0.670403121	2.031371458	3.737669618	-2.222088178	2.77265122	1	1.098945566	2.562427455	7.504942619	1.38654433	0.24270776	0.220588235	13.23529412	0.56
-0.016731752	1.102280052	-0.662897878	-0.567515681	3.433987204	-3.065853601	2.565026278	2	0.0009995	3.665299686	8.02910738	1.791926122	0.246008472	0.191176471	-2.941176471	0.555555556
-2.58605468	1.894727216	-1.085080946	0.49789526	3.583518938	-3.264028994	3.044570056	1	2.833272166	3.273150955	7.667158723	1.609637892	0.106691624	0.220588235	-0.735294118	0.838709677
-0.546820196	-0.799113323	0.595117129	0.281940858	4.934473933	-2.616732074	3.737693428	1	1.38654433	2.41371706	6.973543956	0.0009995	0.217228464	0.382352941	1.470588235	0.602739726
-0.662241418	1.730520023	-2.234515506	-0.58149803	3.828641396	-2.966808824	3.295873902	1	1.098945566	2.52291355	7.909857034	1.38654433	0.12701909	0.161764706	-8.823529412	0.926829268
1.293369017	0.974444112	0.901681657	0.407196271	4.882801923	-1.92943129	3.401230714	2	0.693647056	2.183889621	7.784057419	1.609637892	0.223563697	0.397058824	2.941176471	0.558139535
0.569140411	-1.874740509	0.427395239	-0.035774643	4.941642423	-2.111964733	3.295873902	1.5	1.098945566	2.114145519	6.666958065	0.0009995	0.315521628	0.294117647	1.470588235	0.480769231
-2.23176464	-1.306476876	0.850870545	3.942152306	3.496507561	-3.101353494	2.708116866	1	2.674217613	3.08028987	6.814543995	0.0009995	0.262349067	0.294117647	20.58823529	0.85
-0.794566777	-0.625312956	-1.029525497	0.295579817	3.135494216	-2.301594593	2.397986178	1	2.442433988	2.01676153	6.963190932	0.693647056	0.257332072	0.161764706	0	0.714285714
-0.406792513	-2.171861491	-0.204634857	-1.994671295	4.025351691	-2.219234254	2.639128756	1	1.38654433	2.610459273	6.154860217	0.0009995	0.305732484	0.132352941	-5.882352941	0.176470588
0.962398448	-0.553486398	-1.917456627	-0.288282851	2.944438979	-1.662420816	2.302685088	1.5	1.098945566	1.99179123	6.876265644	0.693647056	0.241486068	0.147058824	-5.882352941	0.857142857
-1.124276876	2.07382281	2.116568042	0.385236343	5.288267031	-2.823790832	3.434019462	1	1.791926122	2.637425298	8.328209733	2.48498998	0.220343078	0.544117647	4.411764706	0.447368421
1.666870644	-0.613190205	2.156079559	-0.564673978	5.877735782	-1.567897808	4.110890257	2	1.098945566	1.587047176	7.087574541	0.0009995	0.205513784	0.5	1.470588235	0.258064516
2.178012222	1.004561747	2.533773505	0.882424301	5.758901774	-1.57335092	3.951262949	2	0.693647056	1.245522522	8.733755292	1.791926122	0.318247705	0.647058824	5.882352941	0.546391753
1.561032922	-0.556640433	-0.676755464	0.952394168	2.833213344	-1.438161983	2.565026278	2	1.38654433	1.579672458	6.719014362	0.693647056	0.22826087	0.220588235	2.941176471	0.785714286
1.777590521	3.423736058	1.776514287	0.034358604	5.572154032	-1.437644556	4.248509528	2	0.693647056	1.970744837	9.087494655	2.833272166	0.160108548	0.544117647	1.470588235	0.494845361
-0.311792538	0.222321818	-0.453204071	0.800642543	4.317488114	-2.161106964	3.610944939	1	1.609637892	2.301708296	7.836370156	1.098945566	0.270248913	0.294117647	1.470588235	0.814814815
1.279554809	-1.309543791	-0.757088746	-0.913409523	4.919980926	-1.778850147	3.871221844	2	1.098945566	1.942163869	6.49224135	0.0009995	0.234848485	0.235294118	-5.882352941	0.602564103
-1.097564093	-0.271847821	-0.794378611	-0.363127984	3.583518938	-2.574115129	2.833272166	1	1.098945566	3.559480135	6.749932365	0.693647056	0.197892272	0.205882353	-2.941176471	0.636363636
0.83170976	-0.692382718	2.39092223	0.34041515	4.905274778	-1.604450371	3.135537693	1	1.38654433	1.414424746	6.747587701	0.693647056	0.246478873	0.397058824	8.823529412	0.15625
4.038917983	-1.413653705	2.00904065	-0.724107151	5.726847748	-0.736518719	3.761223371	3	0.693647056	0.428143696	6.801284147	0.0009995	0.273637375	0.382352941	2.941176471	0.107142857
-0.929398182	1.427985107	3.560550068	-0.846209785	5.752572639	-2.990524184	3.401230714	1	1.098945566	2.891130236	8.259199622	1.609637892	0.21201139	0.632352941	2.941176471	0.044444444
0.549265289	2.598198832	2.405941017	1.617129554	4.143134726	-1.687399454	3.135537693	1	1.504299594	1.624729417	8.706325006	2.48498998	0.192186724	0.573529412	10.29411765	0.5625
3.978407126	-1.899538498	1.017235969	-1.428898905	5.365976015	-1.169494699	3.663587287	3	0.0009995	0.786979333	6.253830735	0.0009995	0.282692308	0.264705882	-1.470588235	0.113636364
-0.350277527	-2.123338621	0.37637463	-0.661183929	4.736198448	-2.201934281	3.465767152	1	1.253048642	2.681496407	6.180018724	0.0009995	0.302277433	0.294117647	-1.470588235	0.418604651
-1.160252433	0.099003149	-0.222087428	-0.420223333	4.852030264	-2.58834253	3.663587287	1	1.791926122	2.92854684	7.154616138	0.693647056	0.18984375	0.264705882	-2.205882353	0.563380282
-0.681321767	0.433037307	1.673976703	3.122503386	4.143134726	-3.069280962	2.995782272	1	1.704929894	1.827595882	7.491088152	1.098945566	0.215959821	0.411764706	17.64705882	0.703703704
-1.345448961	1.697666636	0.766284716	-1.288962443	5.123963979	-2.816356227	3.555376633	1	1.946052996	2.812064954	8.699681568	2.079566534	0.260289952	0.308823529	-2.941176471	0.260869565
0.108931818	-2.160712546	0.472060441	-0.2750466	5.117993812	-2.021432915	4.110890257	1	1.098945566	2.347579858	6.152734822	0.0009995	0.304255319	0.382352941	-1.470588235	0.567901235
-0.747818439	1.786149205	-0.455048489	-0.030483066	4.442651256	-2.53193948	3.737693428	1	1.504299594	2.674225223	8.444622714	1.791926122	0.202580645	0.264705882	-1.470588235	0.672131148
-0.859328288	1.012019473	0.849324208	-0.118519381	4.672828834	-2.462082636	3.637612475	1	1.946052996	2.456950422	7.890208588	1.609637892	0.228378884	0.352941176	1.470588235	0.444444444
-1.119676385	1.003050271	-1.265380664	0.758112631	3.496507561	-2.734757059	2.833272166	1	1.946052996	2.563191554	7.39326371	1.38654433	0.166769231	0.205882353	0	0.896551724
1.13747648	-2.164698366	-0.073104119	1.15132361	4.043051268	-1.604450371	3.135537693	1.5	1.253048642	1.635859114	6.156981104	0.0009995	0.305084746	0.176470588	7.352941176	0.586206897
-0.204051821	-1.801570721	-0.125538025	-0.086029765	5.099866428	-2.025701458	4.110890257	1	1.38654433	2.508691248	6.295267846	0.0009995	0.274907749	0.25	0	0.556962025
-1.811369649	-2.007959204	2.097341986	0.005979178	5.023880521	-3.192407722	3.091087907	1	1.871956011	3.191244875	6.318969916	0.0009995	0.300900901	0.470588235	4.411764706	0.3
-2.890329786	-0.155790823	-0.692335103	1.917413633	2.944438979	-3.383333935	2.397986178	1	3.091087907	3.335497966	7.522941459	1.098945566	0.287027027	0.147058824	8.823529412	0.8
-1.145571424	-1.63072738	0.510053751	0.480080383	4.219507705	-2.850038304	3.295873902	1	1.609637892	2.828510866	6.361304205	0.0009995	0.260794473	0.279411765	4.411764706	0.5
4.077942622	-0.035069358	-0.945086695	-0.715923809	3.63758616	-0.726169214	2.639128756	3	0.693647056	0.381325682	7.447168943	1.098945566	0.266472303	0.176470588	-4.411764706	0.590909091
0.04913026	-1.759471499	0.3195934	0.422473648	4.934473933	-2.423586111	3.970310781	1	0.693647056	2.442758559	6.318969916	0.0009995	0.272072072	0.235294118	4.411764706	0.479452055
-0.444639778	-0.564371025	0.424243965	-1.857543891	4.007333185	-3.098481822	2.708116866	1	1.38654433	1.776108734	6.643791035	0.693647056	0.22265625	0.205882353	-4.411764706	0.133333333
1.947448042	-0.107530445	3.5002925	-0.274112897	6.084499413	-1.375162308	3.555376633	2	0.916690652	1.556552442	7.471932647	1.098945566	0.27701934	0.602941176	5.882352941	0.086956522
-2.130601569	0.990970968	-1.067079243	0.172241949	2.890371758	-3.374331603	2.48498998	1	1.791926122	3.557616442	7.288928378	1.38654433	0.159153005	0.132352941	0	0.666666667
-0.136030569	0.407662415	-2.673946652	-0.05623043	2.48490665	-2.147382335	2.397986178	1	1.946052996	1.713576701	7.025539204	1.098945566	0.178666667	0.088235294	-6.617647059	1
-0.43264169	-1.550619693	-1.425485182	0.016723199	2.63905733	-3.254658845	2.302685088	1	2.015036345	0.957793593	6.580640524	0.0009995	0.270457698	0.102941176	-1.470588235	0.7
0.008658694	-1.912712248	-0.43628866	-1.536129051	3.663561646	-3.218945465	2.639128756	1	1.098945566	1.28275199	6.280397712	0.0009995	0.286516854	0.176470588	-5.882352941	0.357142857
-0.17543774	-0.282080237	0.532867914	-0.472890484	3.688879454	-2.165990216	2.302685088	1	1.38654433	2.324691354	7.465083309	1.098945566	0.296678121	0.294117647	0	0.4
-1.425695743	0.900394537	1.877073763	-0.360250253	4.709530201	-3.187372067	3.135537693	1	1.946052996	2.554360124	7.417581003	1.38654433	0.180780781	0.426470588	2.941176471	0.25
0.563050346	-2.164698366	0.661108712	-1.408654423	4.127134385	-1.699263162	2.639128756	1	1.609637892	1.484775917	6.156981104	0.0009995	0.305084746	0.205882353	-1.470588235	0.125
2.124860402	1.409671248	1.611323714	-1.277646137	5.602118821	-1.531938687	3.610944939	2	0.693647056	1.365470757	7.800573064	1.098945566	0.129402129	0.397058824	-1.470588235	0.166666667
0.786538553	-2.171861491	-0.606825363	-0.541271162	3.663561646	-1.785777398	2.995782272	2	1.609637892	2.13678328	6.154860217	0.0009995	0.305732484	0.205882353	-2.941176471	0.565217391
3.483152013	3.812555588	4.140380163	-0.601910994	8.12474302	-0.978696494	5.459589769	3	0.693647056	0.998962119	9.350276299	2.890427312	0.142757781	0.779411765	2.941176471	0.133815552
0.706282456	1.039021056	-0.440801077	-0.539958108	4.317488114	-1.575604991	3.332240224	1	1.38654433	1.627763174	7.469084455	1.098945566	0.143753565	0.235294118	-2.941176471	0.564102564
-0.208773166	-0.620779577	0.300419739	-0.659083553	4.219507705	-2.106281285	2.639128756	1.5	1.38654433	2.967905345	6.904751773	0.693647056	0.251755266	0.25	-0.735294118	0.375
-0.843078735	1.515269945	1.090400678	5.488278983	3.091042453	-2.468634476	2.944491609	1	2.197335682	2.169527953	8.634265041	2.302685088	0.295499022	0.279411765	28.67647059	0.952380952
4.285116677	-1.548918654	-0.761072388	-0.712778018	3.17805383	-0.604304149	2.48498998	3	0.693647056	0.200511678	6.588927853	0.0009995	0.270976616	0.147058824	-2.941176471	0.5
-1.850644935	-1.560910345	-1.490890432	-0.782410823	3.17805383	-3.37412472	2.565026278	1	1.791926122	3.14681424	6.569482823	0.0009995	0.270687237	0.161764706	-6.617647059	0.705882353
-2.016128241	-0.107577597	-0.429688903	-0.13407401	3.36729583	-3.061160079	2.397986178	1	2.079566534	3.412416015	7.562162151	1.098945566	0.284823285	0.25	-1.470588235	0.631578947
-1.031857453	-2.052465868	-2.481367801	-0.328110857	2.890371758	-3.344781715	2.397986178	1	1.946052996	1.816836486	6.257669504	0.0009995	0.300766284	0.102941176	-7.352941176	0.9375
0.057479635	-2.179051732	-0.774600696	-1.294294792	3.044522438	-2.147382335	2.397986178	2	1.704929894	2.743706067	6.152734822	0.0009995	0.306382979	0.161764706	-5.882352941	0.454545455
-0.896552562	-0.663460596	0.95001107	-0.214154502	4.634728988	-2.472978079	2.890427312	1	1.871956011	2.576336347	6.572283941	0.693647056	0.227972028	0.352941176	1.470588235	0.40625
1.786474656	-0.278007341	1.15865116	-0.987772719	4.976733742	-1.80836855	3.367330312	2	0.693647056	1.582479983	6.998510555	0.693647056	0.220091324	0.308823529	0	0.193548387
4.382244714	-2.158344424	1.991221718	-0.767765817	4.709530201	-0.429245637	2.565026278	2.5	0.0009995	0.409485038	6.169612825	0.0009995	0.305439331	0.308823529	4.411764706	0
-1.802680954	0.04613839	-0.691600803	0.03519332	3.496507561	-3.104752446	2.77265122	1	2.079566534	3.054927263	7.455877266	1.098945566	0.257803468	0.235294118	-1.470588235	0.7
-0.004573122	2.99493084	2.80193624	3.520043968	5.556828062	-2.123688197	4.304078607	1	1.38654433	2.116655827	8.819517688	2.833272166	0.186696231	0.558823529	20.58823529	0.666666667
0.396228178	-1.215455948	1.620390632	-0.968243265	6.077642243	-1.82050341	4.317501447	1	1.098945566	2.129159914	7.088409613	0.0009995	0.275459098	0.455882353	-1.470588235	0.286956522
-0.52410708	1.435870501	-0.453889936	-0.448022235	3.688879454	-2.448660518	3.178095496	1	1.504299594	2.430078124	7.744137061	1.38654433	0.146880416	0.25	-2.941176471	0.6
-3.312555629	0.103734439	-1.404901174	-0.110711992	3.091042453	-3.722807634	2.48498998	1	3.41775947	3.277766959	7.43779571	1.098945566	0.249558564	0.176470588	-3.676470588	0.785714286
0.422342131	-1.184976458	1.457512138	-1.192135289	4.532599493	-1.994107246	2.708116866	2	1.38654433	2.688723641	7.396949216	0.0009995	0.298589822	0.323529412	0	0.111111111
-1.660907233	-0.745186774	-0.374406619	2.359350202	3.091042453	-3.330943274	2.565026278	1	2.079566534	2.617850485	6.590302422	0.693647056	0.239010989	0.191176471	11.02941176	0.833333333
-0.623631257	0.942212706	0.449690911	-0.333303131	5.093750201	-2.24183664	3.465767152	1	1.704929894	2.580382286	7.465083309	1.098945566	0.154639175	0.367647059	-1.470588235	0.545454545
0.45536516	-0.8382502	0.415527902	1.739676118	3.828641396	-2.215416071	2.995782272	1	1.098945566	1.642635415	6.630684705	0.693647056	0.253298153	0.308823529	8.823529412	0.72
-1.456492858	-0.346509176	1.422920452	-0.939688154	5.043425117	-2.938004528	3.367330312	1	1.791926122	3.009560799	6.866934326	0.693647056	0.216666667	0.426470588	-1.470588235	0.3
-1.750272496	0.5112396	-0.298941114	-0.169298025	3.583518938	-3.505037615	2.639128756	1	1.098945566	3.575521312	7.60787857	1.098945566	0.216981132	0.235294118	-0.735294118	0.571428571
2.665552403	1.411139277	0.829047079	-0.534618503	5.318119994	-1.088203957	3.806684712	2	0.693647056	1.020785174	7.562681766	1.609637892	0.153766234	0.397058824	-1.470588235	0.463414634
-1.465760444	-2.135787623	-0.247297599	-1.299199159	3.583518938	-3.705999631	2.48498998	1	1.38654433	2.660353914	6.202537541	0.0009995	0.305668016	0.191176471	-4.411764706	0.357142857
-1.799519591	-2.157562193	-0.227659401	0.773801738	3.17805383	-3.890524318	2.397986178	1	2.351470491	1.976960839	6.159097503	0.0009995	0.304439746	0.235294118	3.676470588	0.666666667
1.419702652	1.558751941	1.560235243	-1.229120918	5.602118821	-1.454324241	3.401230714	1	0.693647056	1.411607177	8.195333943	1.946052996	0.22102649	0.397058824	-1.470588235	0.186046512
-0.956298741	1.828744649	0.054354701	-0.692255662	4.17438727	-2.393847919	2.565026278	1	1.791926122	2.825971462	8.225235592	1.946052996	0.192287092	0.294117647	-2.941176471	0.5
-2.005518534	-0.23642875	-1.29010947	0.702097004	3.36729583	-3.265581731	2.995782272	1	2.302685088	2.961800694	6.98100667	0.693647056	0.213754647	0.191176471	0	0.875
-0.930466785	-1.401307244	-1.040763517	-0.386536201	4.262679877	-2.556489746	3.526389936	1	1.609637892	2.80982022	6.933424	0.0009995	0.283625731	0.220588235	-4.411764706	0.72
-0.914683134	1.396574207	0.156304938	1.232519374	3.496507561	-3.356413944	2.708116866	1	1.38654433	2.205130078	7.368971033	1.609637892	0.138713745	0.294117647	5.882352941	0.705882353
-1.111203181	-2.160712546	-0.004929258	-0.935040875	4.025351691	-3.028636816	2.944491609	1	1.504299594	2.704996243	6.152734822	0.0009995	0.304255319	0.176470588	-1.470588235	0.315789474
3.163323928	-0.655183309	0.168989624	-0.047765263	4.634728988	-1.12537911	3.496537864	3	0.693647056	1.320047776	6.570884363	0.693647056	0.226890756	0.308823529	0	0.568965517
-0.427643992	-1.702936645	-0.691729964	0.788689769	3.688879454	-2.351121191	3.135537693	1	1.38654433	2.507584807	6.436151971	0.0009995	0.275641026	0.25	1.470588235	0.8125
2.893354263	-0.59240437	0.813312357	0.767483289	4.043051268	-0.970805584	2.833272166	2	0.693647056	0.80516607	7.003975045	0.693647056	0.257039055	0.323529412	5.882352941	0.518518519
-0.124153211	-1.082036186	-0.583260217	2.131826216	2.995732274	-1.971140672	2.565026278	1	1.791926122	2.032112793	6.778786035	0.0009995	0.233219568	0.205882353	8.823529412	0.882352941
-0.467257749	1.955924035	0.132182173	-0.349739569	5.402677382	-2.311140101	3.970310781	1	1.38654433	2.606208954	8.22844415	1.38654433	0.128403631	0.308823529	-1.470588235	0.542168675
1.066637328	-1.584747839	0.2159886	-0.190830036	4.976733742	-1.618563935	3.737693428	1	0.693647056	1.763719195	6.771936701	0.0009995	0.290950745	0.352941176	-1.470588235	0.603174603
-1.407585692	1.772070833	0.324709583	0.716708889	4.110873864	-2.7474438	2.995782272	1	1.38654433	3.545131617	7.700295656	1.791926122	0.1398823	0.352941176	2.941176471	0.684210526
0.152359399	0.267665585	-1.478542629	0.722068507	3.63758616	-1.946784547	2.890427312	1	1.098945566	2.359376744	6.908755778	1.098945566	0.184815185	0.161764706	0	0.884615385
1.579075442	-2.179051732	-0.578998587	-0.965220388	2.890371758	-1.38230234	2.302685088	2	1.098945566	1.903788806	6.152734822	0.0009995	0.306382979	0.132352941	-2.941176471	0.4
-1.594528358	-1.471616099	-0.132961459	-1.089783859	3.891820298	-3.350601411	2.639128756	1	1.946052996	2.637017932	7.142828192	0.0009995	0.309881423	0.25	-4.411764706	0.4375
1.493698831	-2.125925755	-0.959232997	-0.721407412	5.472270674	-1.679410526	4.744940824	2	0.693647056	2.142834379	6.210602085	0.0009995	0.305220884	0.235294118	-5.882352941	0.679245283
0.377870086	0.275436118	3.252870173	0.911117063	5.384495063	-2.399717445	3.332240224	1.5	1.098945566	2.103710557	7.550135869	1.098945566	0.239347712	0.529411765	11.76470588	0.189189189
1.529471842	1.287995419	-0.3831303	0.753004716	5.036952602	-1.734023614	4.234120997	2	0.916690652	1.806978931	7.722677959	1.098945566	0.136786189	0.235294118	2.941176471	0.705263158
-0.516713109	-2.160712546	-0.062678138	-1.137620723	4.919980926	-2.40333339	3.891840706	1	1.609637892	2.35739225	6.152734822	0.0009995	0.304255319	0.191176471	-2.941176471	0.327868852
-1.532964747	-0.741425214	-1.170530576	0.350006559	3.218875825	-2.800807864	2.708116866	1	2.48498998	2.55203954	7.754481976	0.693647056	0.339193825	0.147058824	0	0.736842105
-3.101636908	-0.325812793	0.69886215	-0.055110144	3.988984047	-3.515409215	2.302685088	1	3.295873902	3.302653527	6.806830467	0.693647056	0.209070796	0.338235294	1.470588235	0.470588235
1.145061139	-1.284327091	-2.781395004	-0.291108086	2.63905733	-1.529304711	2.397986178	1.5	1.253048642	1.700781248	6.538141271	0.0009995	0.235890014	0.088235294	-8.088235294	1
-0.16269494	0.440029576	1.448962957	1.038265966	4.394449155	-2.423065988	3.091087907	1	1.38654433	2.04578856	7.877018275	1.38654433	0.273899848	0.485294118	5.882352941	0.617647059
-0.515575621	1.224704983	0.589680577	0.446112081	4.634728988	-2.233391328	3.434019462	1	1.946052996	2.183744133	7.945555782	1.791926122	0.224583776	0.411764706	1.470588235	0.666666667
1.192609774	-1.833467312	-0.600593414	-0.776241522	4.094344562	-1.65504925	3.135537693	2	1.098945566	2.195113049	6.274763904	0.0009995	0.276836158	0.132352941	-2.205882353	0.428571429
-0.192307088	-0.801520519	-0.81219012	-0.762648872	3.36729583	-2.150854923	2.48498998	1	1.946052996	1.792682998	7.036149373	0.693647056	0.284080915	0.191176471	-4.411764706	0.571428571
-0.321769392	-2.144264281	-1.548040906	0.549568704	2.63905733	-2.292634762	2.302685088	1.5	1.38654433	2.945183615	6.173788187	0.0009995	0.304166667	0.117647059	1.78E-15	0.818181818
-0.85789254	-0.828859986	-1.352993272	-1.638382846	3.218875825	-3.157722135	2.48498998	1	1.504299594	2.202452867	6.470801052	0.693647056	0.238390093	0.058823529	-7.352941176	0.416666667
-0.428222704	0.241054479	-0.83027344	-0.408537818	3.610917913	-2.150854923	2.890427312	1	1.38654433	2.71113044	6.871092332	1.098945566	0.184647303	0.191176471	-2.941176471	0.619047619
-0.485879387	-0.334604064	-1.092723491	-0.842585741	3.688879454	-2.285273127	3.295873902	1	1.791926122	2.24522869	6.814543995	0.693647056	0.210757409	0.220588235	-6.617647059	0.678571429
-0.836356329	0.701210069	-1.013007934	-0.155467904	4.356708827	-2.656347821	3.688904454	1	1.253048642	2.935194565	7.02464992	1.38654433	0.169928826	0.205882353	-2.941176471	0.719298246
-1.491466704	-1.04821536	-0.908777546	0.854760177	2.995732274	-3.275729347	2.397986178	1	1.098945566	3.42765218	6.878327498	0.0009995	0.237899073	0.161764706	2.941176471	0.75
0.05473383	-2.160712546	-1.30723856	1.252149437	2.564949357	-2.687172112	2.397986178	2	1.098945566	2.821013083	6.152734822	0.0009995	0.304255319	0.102941176	4.411764706	0.818181818
-0.792750091	1.492290396	1.625381277	-1.866444576	5.262690189	-2.36092067	3.332240224	1	1.871956011	2.537358199	7.619233907	1.609637892	0.149239077	0.352941176	-2.941176471	0.027777778
-2.669092473	0.467186376	-0.245910492	-0.467639184	3.610917913	-3.683101411	2.48498998	1	2.302685088	3.513425544	7.33236986	1.38654433	0.223675605	0.220588235	-1.470588235	0.5
-2.881071105	1.079295599	-0.157450523	0.023785313	3.583518938	-3.445184492	2.397986178	1	2.803420985	3.553441461	7.54168363	1.609637892	0.190450928	0.264705882	0	0.6
-1.905584718	0.301806696	0.503116158	1.310087311	3.583518938	-2.914485261	2.639128756	1	2.803420985	2.658442567	7.307202985	1.098945566	0.215291751	0.338235294	6.617647059	0.6875
-0.956471283	-2.171861491	-1.13513607	-0.118970997	4.204692619	-2.683454188	3.526389936	1	1.704929894	2.622057862	6.154860217	0.0009995	0.305732484	0.191176471	-2.941176471	0.734693878
-1.90159656	-2.179051732	-1.707772335	-0.824381722	3.218875825	-3.39606716	2.833272166	1	1.946052996	3.041815359	6.152734822	0.0009995	0.306382979	0.147058824	-7.352941176	0.736842105
1.584469647	-0.389972862	2.630463767	-0.144539225	4.820281566	-1.56869397	2.833272166	2	1.504299594	1.292744806	6.87419953	0.693647056	0.222337125	0.411764706	7.352941176	0.055555556
6.918093315	0.273394467	-0.267881343	-0.465690819	5.793013608	-0.277392846	3.332240224	5.5	0.0009995	0.043275299	7.305188887	1.098945566	0.218413978	0.279411765	-2.941176471	0.591304348
